# Supplementary material for: Di-tert-butyl 2,2′-[(biphenyl-4,4′-diyl)­dioxy]diacetate
Source: Acta Crystallogr Sect E Struct Rep Online. 2010 Jun 23;66(Pt 7):o1739. doi: 10.1107/S1600536810023391 (PMC3006834; doi:10.1107/S1600536810023391)
Supplement: Supplementary file 2 [file e-66-o1739-Isup2.hkl]

# 
# h,k,l, Fc-squared, Fo-squared, sigma(Fo-squared) and status flag 
# 
data_I
_shelx_title '  P21/c' 
_shelx_refln_list_code          4 
_shelx_F_calc_maximum      151.73 
_exptl_crystal_F_000       444.00 
_reflns_d_resolution_high  0.7696 
 
loop_ 
 _symmetry_equiv_pos_as_xyz 
 'x, y, z' 
 '-x, y+1/2, -z+1/2' 
 '-x, -y, -z' 
 'x, -y-1/2, z-1/2' 
 
_cell_length_a     9.9390 
_cell_length_b    12.6247 
_cell_length_c     9.8458 
_cell_angle_alpha  90.000 
_cell_angle_beta  114.645 
_cell_angle_gamma  90.000 
 
_shelx_F_squared_multiplier     1.000 
 
loop_ 
 _refln_index_h 
 _refln_index_k 
 _refln_index_l 
 _refln_F_squared_calc 
 _refln_F_squared_meas 
 _refln_F_squared_sigma 
 _refln_observed_status 
   1   0   0     3542.14     3405.59     75.92 o 
   2   0   0    10770.56    10456.04    228.97 o 
   3   0   0      684.82      729.67     16.58 o 
   4   0   0      500.50      562.44     13.19 o 
   5   0   0       75.35       83.63      2.95 o 
   6   0   0       59.59       58.35      2.55 o 
   7   0   0       76.98       68.15      2.93 o 
   8   0   0      132.61      134.39      3.70 o 
   9   0   0      422.04      444.58      9.09 o 
  10   0   0       46.06       54.26      2.42 o 
  11   0   0       67.90       72.93      3.01 o 
   1   1   0      164.06      161.46      2.00 o 
   2   1   0      855.20      833.16     10.96 o 
   3   1   0      405.71      423.72      5.91 o 
   4   1   0        0.97        0.77      0.63 o 
   5   1   0       13.34        9.49      1.20 o 
   6   1   0       14.19       10.39      0.90 o 
   7   1   0       29.69       31.67      1.24 o 
   8   1   0        0.73        0.94      0.49 o 
   9   1   0       49.00       52.04      1.83 o 
  10   1   0        8.20        9.43      0.87 o 
  11   1   0       20.51       20.58      1.23 o 
   1   2   0     2367.40     2405.73     24.56 o 
   2   2   0     1394.61     1407.52     18.30 o 
   3   2   0      125.62      133.99      2.22 o 
   4   2   0       43.72       42.80      1.12 o 
   5   2   0       65.11       62.61      1.50 o 
   6   2   0        3.77        5.25      0.57 o 
   7   2   0       86.88       89.94      2.29 o 
   8   2   0        6.24        6.56      0.79 o 
   9   2   0       90.67       87.51      2.44 o 
  10   2   0       26.70       28.66      1.42 o 
  11   2   0        8.54        9.66      1.43 o 
   1   3   0      420.50      420.36      4.49 o 
   2   3   0     2953.82     2887.75     29.34 o 
   3   3   0     1074.51     1100.96     14.56 o 
   4   3   0       60.76       63.98      2.74 o 
   5   3   0       82.24       66.39      1.80 o 
   6   3   0        0.96        1.57      0.43 o 
   7   3   0      327.30      323.96      5.39 o 
   8   3   0        0.21        0.06      0.45 o 
   9   3   0        6.97        8.16      0.84 o 
  10   3   0        3.52        3.89      1.70 o 
  11   3   0        2.63        2.57      0.98 o 
   0   4   0      166.71      179.74      2.76 o 
   1   4   0        6.69        7.55      0.33 o 
   2   4   0      424.30      408.14      4.48 o 
   3   4   0       24.39       27.31      0.70 o 
   4   4   0      255.56      261.39      4.04 o 
   5   4   0       10.47        7.23      0.69 o 
   6   4   0        0.74        0.39      0.54 o 
   7   4   0       11.65       10.52      0.82 o 
   8   4   0       14.47       15.60      1.41 o 
   9   4   0        6.26        8.26      1.20 o 
  10   4   0        7.05        7.38      1.26 o 
  11   4   0       10.70       11.01      1.55 o 
   1   5   0      104.88      101.85      1.50 o 
   2   5   0     1530.47     1657.58     19.34 o 
   3   5   0      197.84      219.21      2.69 o 
   4   5   0        0.22        0.32      0.29 o 
   5   5   0        7.65        4.49      0.58 o 
   6   5   0       36.94       35.00      1.22 o 
   7   5   0      322.97      329.62      8.64 o 
   8   5   0       38.97       35.51      1.93 o 
   9   5   0       10.63       12.13      1.37 o 
  10   5   0       11.22       10.92      1.43 o 
  11   5   0        2.92        2.97      1.08 o 
   0   6   0     2544.95     2991.15     39.67 o 
   1   6   0     1839.01     1988.27     23.08 o 
   2   6   0       75.72       89.10      1.58 o 
   3   6   0       90.89       86.68      1.63 o 
   4   6   0      106.08      107.36      1.81 o 
   5   6   0        1.71        2.90      0.66 o 
   6   6   0        7.24       12.39      0.78 o 
   7   6   0       32.64       36.67      1.91 o 
   8   6   0       29.08       23.71      1.71 o 
   9   6   0       22.62       24.48      1.85 o 
  10   6   0        5.64        6.65      1.26 o 
   1   7   0       18.80       15.53      0.54 o 
   2   7   0      266.28      260.00      3.15 o 
   3   7   0       72.66       71.58      1.50 o 
   4   7   0       72.79       69.53      1.80 o 
   5   7   0       87.57       74.71      2.51 o 
   6   7   0        0.70        0.54      0.61 o 
   7   7   0       39.01       36.67      2.14 o 
   8   7   0        0.48        0.85      0.74 o 
   9   7   0        2.26        1.64      0.84 o 
  10   7   0        4.74        5.75      1.25 o 
   0   8   0        0.16        0.40      0.29 o 
   1   8   0      177.03      195.06      2.53 o 
   2   8   0      187.14      206.74      3.10 o 
   3   8   0       78.18       86.77      2.44 o 
   4   8   0       35.60       33.86      1.28 o 
   5   8   0       25.38       20.52      1.30 o 
   6   8   0       94.54       96.58      3.17 o 
   7   8   0        3.68        4.41      1.03 o 
   8   8   0       43.12       45.88      2.38 o 
   9   8   0       10.45        7.79      1.39 o 
  10   8   0        1.67        0.94      1.02 o 
   1   9   0      221.57      214.01      2.64 o 
   2   9   0       28.33       28.49      1.01 o 
   3   9   0       97.26       91.16      1.89 o 
   4   9   0      234.66      238.02      4.32 o 
   5   9   0        1.79        4.82      0.74 o 
   6   9   0        2.83        4.15      0.96 o 
   7   9   0       13.20       16.92      1.79 o 
   8   9   0        6.43        6.53      1.29 o 
   9   9   0       35.51       29.47      2.22 o 
   0  10   0        6.24        5.49      0.56 o 
   1  10   0       16.57       14.94      0.59 o 
   2  10   0       28.90       30.07      1.23 o 
   3  10   0        1.10        1.27      0.46 o 
   4  10   0        2.24        1.69      0.52 o 
   5  10   0       18.62       17.37      1.64 o 
   6  10   0       23.96       26.56      4.99 o 
   7  10   0        5.85        6.36      1.23 o 
   8  10   0        0.26        0.38      0.95 o 
   9  10   0        2.93        3.65      1.26 o 
   1  11   0        0.63        1.52      0.40 o 
   2  11   0       44.93       37.28      1.22 o 
   3  11   0        0.03       -0.52      0.66 o 
   4  11   0       24.92       24.93      1.24 o 
   5  11   0       15.83       16.49      1.86 o 
   6  11   0        0.11        0.79      0.76 o 
   7  11   0        3.46        3.31      1.06 o 
   8  11   0        6.12        6.55      1.41 o 
   0  12   0      163.24      142.24      5.59 o 
   1  12   0      155.15      139.97      3.00 o 
   2  12   0        1.95        1.46      0.49 o 
   3  12   0      103.91       99.77      2.55 o 
   4  12   0        4.30        5.92      0.80 o 
   5  12   0        1.62        2.38      0.63 o 
   6  12   0        4.13        5.15      0.81 o 
   7  12   0        1.41        2.14      1.58 o 
   8  12   0        9.01        7.32      3.62 o 
   1  13   0        0.03       -0.34      0.63 o 
   2  13   0        5.47        6.39      0.81 o 
   3  13   0       21.30       22.64      1.28 o 
   4  13   0        1.75        2.42      0.67 o 
   5  13   0        3.49        3.53      0.74 o 
   6  13   0        0.22        0.55      0.64 o 
   7  13   0        0.26        0.72      1.03 o 
   0  14   0       12.68       17.80      2.26 o 
   1  14   0        0.20        1.41      1.67 o 
   2  14   0       13.73       14.88      1.98 o 
   3  14   0       10.75       11.75      1.37 o 
   4  14   0        0.65        0.60      0.59 o 
   5  14   0        0.48        0.99      0.79 o 
   6  14   0        0.01       -0.05      0.71 o 
   1  15   0        1.58        4.50      1.06 o 
   2  15   0        0.13        1.63      0.97 o 
   3  15   0        0.01       -0.09      0.85 o 
   4  15   0       12.63       16.72      1.69 o 
   0  16   0        1.83        0.75      1.31 o 
   1  16   0        4.37        5.69      1.26 o 
   2  16   0       10.29       13.76      1.61 o 
 -12   1   1        4.96        3.35      1.41 o 
 -11   1   1       41.68       45.53      2.03 o 
 -10   1   1       61.42       67.41      2.09 o 
  -9   1   1       99.22       89.30      2.35 o 
  -8   1   1        1.84        2.48      0.56 o 
  -7   1   1        1.90        0.68      0.43 o 
  -6   1   1      251.67      248.34      4.76 o 
  -5   1   1      141.98      141.95      2.94 o 
  -4   1   1     1110.26     1111.09     17.62 o 
  -3   1   1      200.77      181.15      3.23 o 
  -2   1   1     2199.38     2172.01     33.72 o 
  -1   1   1      217.80      228.19      3.25 o 
   0   1   1     1667.76     1628.70     18.91 o 
   1   1   1     4250.56     4258.69     79.14 o 
   2   1   1      810.11      858.67     11.36 o 
   3   1   1      723.64      726.94      9.85 o 
   4   1   1       25.15       21.50      0.84 o 
   5   1   1       92.93       99.47      2.08 o 
   6   1   1      105.80      102.45      2.26 o 
   7   1   1       20.30       23.95      1.13 o 
   8   1   1      111.73      109.03      2.33 o 
   9   1   1        7.94        6.86      0.74 o 
  10   1   1        5.13        6.83      1.15 o 
  11   1   1        7.71        8.55      0.96 o 
 -12   2   1        5.18        5.62      1.09 o 
 -11   2   1        0.01       -0.59      0.67 o 
 -10   2   1        1.28        0.73      0.53 o 
  -9   2   1       47.85       48.04      1.66 o 
  -8   2   1        4.39        4.45      0.83 o 
  -7   2   1        0.17       -0.19      0.39 o 
  -6   2   1      375.02      398.68      6.04 o 
  -5   2   1      500.50      496.45      7.11 o 
  -4   2   1      214.30      209.83      3.28 o 
  -3   2   1        2.03        2.45      0.27 o 
  -2   2   1     4378.79     4223.74     54.95 o 
  -1   2   1      202.04      213.73      3.09 o 
   0   2   1     1576.59     1541.73     15.74 o 
   1   2   1     2490.03     2463.18     25.01 o 
   2   2   1     1720.55     1682.69     19.23 o 
   3   2   1        0.63        0.77      0.27 o 
   4   2   1       40.47       41.71      1.16 o 
   5   2   1       35.91       39.94      1.36 o 
   6   2   1      182.43      177.27      3.30 o 
   7   2   1       83.80       75.82      2.01 o 
   8   2   1       12.47       11.17      0.92 o 
   9   2   1        0.12        0.60      0.49 o 
  10   2   1        1.77        2.81      0.62 o 
  11   2   1        0.22       -0.86      0.65 o 
 -11   3   1        1.50        2.43      1.00 o 
 -10   3   1       18.63       18.53      2.06 o 
  -9   3   1       60.53       61.81      2.11 o 
  -8   3   1      131.18      128.58      2.78 o 
  -7   3   1       60.23       67.57      2.07 o 
  -6   3   1      396.81      415.05      6.26 o 
  -5   3   1     1025.06     1096.06     14.74 o 
  -4   3   1     1112.23     1233.43     16.34 o 
  -3   3   1     1299.57     1370.56     18.32 o 
  -2   3   1     1530.24     1475.63     87.16 o 
  -1   3   1        9.66        6.95      1.31 o 
   0   3   1      870.08      843.61      8.76 o 
   1   3   1      209.24      214.02      2.47 o 
   2   3   1      814.76      832.68      8.76 o 
   3   3   1      247.87      253.80      3.87 o 
   4   3   1      990.79     1086.96     14.63 o 
   5   3   1      422.27      461.93      6.86 o 
   6   3   1      358.09      391.45      6.11 o 
   7   3   1      384.43      368.31      5.98 o 
   8   3   1        9.66       10.09      0.89 o 
   9   3   1       24.77       25.32      1.55 o 
  10   3   1        3.15        3.69      1.01 o 
  11   3   1        9.98       13.69      1.37 o 
 -11   4   1        0.51        2.14      1.01 o 
 -10   4   1        2.82        2.43      0.86 o 
  -9   4   1       36.39       36.64      3.06 o 
  -8   4   1        6.67        7.03      0.94 o 
  -7   4   1      249.94      239.30      4.30 o 
  -6   4   1       23.27       20.05      0.90 o 
  -5   4   1        9.22       13.32      0.68 o 
  -4   4   1     1350.85     1474.07     19.43 o 
  -3   4   1       80.03       88.74      1.89 o 
  -2   4   1     1384.06     1374.29     18.32 o 
  -1   4   1      301.23      302.00      4.37 o 
   0   4   1       94.33       94.02      1.27 o 
   1   4   1       12.77        7.77      0.34 o 
   2   4   1      109.62      118.73      1.61 o 
   3   4   1      100.51       96.17      1.64 o 
   4   4   1       35.32       30.70      1.01 o 
   5   4   1       68.48       63.54      1.60 o 
   6   4   1       99.63      100.49      2.27 o 
   7   4   1      235.88      227.36      4.36 o 
   8   4   1       24.19       24.90      1.22 o 
   9   4   1        2.11       -0.06      0.71 o 
  10   4   1        0.20       -0.41      0.71 o 
 -11   5   1        0.00       -0.05      0.86 o 
 -10   5   1        0.16        0.78      0.78 o 
  -9   5   1        0.65       -0.35      1.00 o 
  -8   5   1       14.79       15.17      1.40 o 
  -7   5   1       20.03       18.46      1.41 o 
  -6   5   1        8.41        9.20      0.70 o 
  -5   5   1      506.00      509.24      7.34 o 
  -4   5   1       19.09       15.74      0.81 o 
  -3   5   1      120.41      118.56      2.26 o 
  -2   5   1      415.81      428.07      7.51 o 
  -1   5   1      786.07      816.49     11.64 o 
   0   5   1       93.86       91.68      1.30 o 
   1   5   1      204.95      221.68      2.65 o 
   2   5   1      154.98      152.20      2.00 o 
   3   5   1       63.71       67.28      1.17 o 
   4   5   1      256.18      237.14      3.87 o 
   5   5   1      141.00      137.92      2.67 o 
   6   5   1       20.10       17.39      0.97 o 
   7   5   1       23.47       25.23      1.25 o 
   8   5   1        0.06        0.77      1.57 o 
   9   5   1        0.04       -0.23      0.67 o 
  10   5   1        0.07        0.07      0.75 o 
 -11   6   1        0.87        0.00      0.91 o 
 -10   6   1        1.16        1.35      0.93 o 
  -9   6   1       20.46       21.55      1.75 o 
  -8   6   1       12.06       14.45      1.44 o 
  -7   6   1      114.51      108.12      3.32 o 
  -6   6   1      124.17      128.46      3.48 o 
  -5   6   1       13.73       14.38      1.53 o 
  -4   6   1      144.21      147.04      2.82 o 
  -3   6   1       64.62       62.50      1.54 o 
  -2   6   1       29.86       29.59      0.82 o 
  -1   6   1      122.40      143.82      2.07 o 
   0   6   1      132.16      133.59      1.80 o 
   1   6   1       25.55       22.99      0.63 o 
   2   6   1      479.63      490.00      5.47 o 
   3   6   1      129.23      133.58      1.92 o 
   4   6   1       25.73       27.92      1.01 o 
   5   6   1      254.13      234.79      4.00 o 
   6   6   1       28.86       31.31      1.59 o 
   7   6   1       10.95       11.18      1.23 o 
   8   6   1        9.26       11.71      1.91 o 
   9   6   1       22.36       24.08      2.32 o 
  10   6   1        3.43        2.62      1.16 o 
 -10   7   1       12.52       14.54      2.21 o 
  -9   7   1        0.99        0.17      1.09 o 
  -8   7   1       17.76       17.84      1.56 o 
  -7   7   1       12.93       13.22      1.67 o 
  -6   7   1       45.79       40.40      3.83 o 
  -5   7   1      136.30      135.92      2.85 o 
  -4   7   1       47.97       46.16      1.95 o 
  -3   7   1        0.13        0.20      0.41 o 
  -2   7   1      229.29      260.30      4.86 o 
  -1   7   1       81.37       82.45      1.19 o 
   0   7   1       19.22       18.01      0.53 o 
   1   7   1      318.46      344.65      4.02 o 
   2   7   1        8.25       10.90      0.58 o 
   3   7   1       26.51       31.91      0.85 o 
   4   7   1       20.55       18.12      0.75 o 
   5   7   1      160.73      153.47      2.97 o 
   6   7   1       30.70       30.65      1.77 o 
   7   7   1        0.05        0.11      0.63 o 
   8   7   1       21.48       21.44      2.64 o 
   9   7   1        0.17        1.27      0.84 o 
  10   7   1        0.01        0.27      0.98 o 
 -10   8   1        4.19        4.04      1.21 o 
  -9   8   1        5.68        5.07      2.11 o 
  -8   8   1       20.96       21.22      1.72 o 
  -7   8   1      244.59      239.81      5.78 o 
  -6   8   1       51.12       53.02      2.22 o 
  -5   8   1       57.32       62.50      1.83 o 
  -4   8   1       90.38       93.23      2.22 o 
  -3   8   1       21.56       23.99      0.91 o 
  -2   8   1       10.04       10.58      0.59 o 
  -1   8   1        2.10        2.94      0.28 o 
   0   8   1       28.59       27.47      0.77 o 
   1   8   1        1.68        1.55      0.31 o 
   2   8   1      539.89      563.78      6.35 o 
   3   8   1       35.18       34.18      0.91 o 
   4   8   1        4.34        4.85      0.59 o 
   5   8   1      292.83      293.07      6.39 o 
   6   8   1       13.87       16.94      1.71 o 
   7   8   1        3.40        2.62      0.90 o 
   8   8   1       26.16       26.46      1.95 o 
   9   8   1        0.37        0.13      0.90 o 
 -10   9   1        1.46        1.46      1.29 o 
  -9   9   1        1.85        0.57      0.98 o 
  -8   9   1       46.45       40.73      2.28 o 
  -7   9   1      105.75      104.87      3.47 o 
  -6   9   1      229.43      220.54      5.35 o 
  -5   9   1      716.90      730.16     10.88 o 
  -4   9   1      645.23      640.61      9.58 o 
  -3   9   1      677.66      707.94     12.21 o 
  -2   9   1      428.47      443.36      5.88 o 
  -1   9   1      137.30      144.25      1.90 o 
   0   9   1      110.99      106.39      1.54 o 
   1   9   1       51.53       49.62      1.08 o 
   2   9   1       23.11       26.03      0.81 o 
   3   9   1      121.52      127.65      2.38 o 
   4   9   1      339.57      363.17      5.24 o 
   5   9   1      530.92      554.30      8.65 o 
   6   9   1      310.17      326.12      7.22 o 
   7   9   1      271.85      275.32      6.61 o 
   8   9   1       62.14       59.18      2.81 o 
   9   9   1       12.91        9.75      2.44 o 
  -9  10   1        0.32       -0.05      0.92 o 
  -8  10   1        9.85        7.35      1.80 o 
  -7  10   1        1.23        1.83      0.84 o 
  -6  10   1       44.51       42.24      1.65 o 
  -5  10   1      239.25      220.03      4.26 o 
  -4  10   1       15.64       17.68      1.34 o 
  -3  10   1      214.98      198.73      3.81 o 
  -2  10   1        0.11       -0.08      0.36 o 
  -1  10   1       60.00       53.57      1.04 o 
   0  10   1        0.17        0.07      0.25 o 
   1  10   1       67.05       64.73      1.20 o 
   2  10   1       67.61       60.10      1.52 o 
   3  10   1       55.28       52.73      3.47 o 
   4  10   1        0.00       -0.02      0.41 o 
   5  10   1       12.14       12.83      1.39 o 
   6  10   1        4.57        5.03      1.11 o 
   7  10   1        0.49        1.53      0.92 o 
   8  10   1        0.00       -0.42      0.97 o 
  -9  11   1        4.02        2.81      1.44 o 
  -8  11   1        0.64        0.61      0.97 o 
  -7  11   1       10.22       11.45      3.79 o 
  -6  11   1       32.37       35.90      2.20 o 
  -5  11   1        1.42        0.29      0.48 o 
  -4  11   1        0.39       -0.26      0.43 o 
  -3  11   1       14.56       18.70      1.10 o 
  -2  11   1       79.85       68.58      1.71 o 
  -1  11   1       13.49       11.37      0.75 o 
   0  11   1        7.44       10.35      0.60 o 
   1  11   1        9.28        9.67      0.71 o 
   2  11   1       19.69       19.02      0.93 o 
   3  11   1        5.22        4.96      0.75 o 
   4  11   1        2.70        3.41      0.60 o 
   5  11   1       12.54       13.70      1.06 o 
   6  11   1        3.05        2.32      1.44 o 
   7  11   1        2.49        2.68      1.12 o 
   8  11   1        4.67        3.97      1.27 o 
  -8  12   1       10.07       13.63      2.47 o 
  -7  12   1        0.47        0.32      1.72 o 
  -6  12   1       12.34       14.33      1.72 o 
  -5  12   1        8.95        6.70      0.85 o 
  -4  12   1       23.61       21.52      1.24 o 
  -3  12   1       30.89       27.45      1.68 o 
  -2  12   1       62.54       51.46      1.50 o 
  -1  12   1        4.13        2.69      0.54 o 
   0  12   1       25.80       25.16      1.32 o 
   1  12   1       23.10       19.58      1.18 o 
   2  12   1       35.97       39.45      1.34 o 
   3  12   1      118.86      104.40      2.63 o 
   4  12   1       30.36       32.94      1.47 o 
   5  12   1        9.44        8.85      0.95 o 
   6  12   1        4.93        4.50      1.15 o 
   7  12   1        1.60        3.45      1.24 o 
  -7  13   1        0.55        0.68      1.65 o 
  -6  13   1        6.31        6.93      1.18 o 
  -5  13   1        0.06       -0.79      0.53 o 
  -4  13   1       11.95       12.67      1.07 o 
  -3  13   1       38.00       36.47      2.39 o 
  -2  13   1       12.58       12.70      1.42 o 
  -1  13   1       16.03       17.30      1.49 o 
   0  13   1       33.30       32.52      1.88 o 
   1  13   1        0.06       -0.50      0.64 o 
   2  13   1        2.58        2.26      0.80 o 
   3  13   1       13.91       15.01      1.13 o 
   4  13   1        0.11       -0.50      0.47 o 
   5  13   1        1.33        1.31      0.63 o 
   6  13   1        0.46       -0.51      1.05 o 
  -6  14   1        6.38       10.31      1.15 o 
  -5  14   1        2.89        2.60      1.03 o 
  -4  14   1        2.29        2.12      0.66 o 
  -3  14   1        7.65        8.04      1.51 o 
  -2  14   1        1.56        2.67      0.86 o 
  -1  14   1        2.53        4.45      1.11 o 
   0  14   1       11.14       13.18      1.40 o 
   1  14   1        0.56       -0.01      0.81 o 
   2  14   1       17.20       23.19      1.73 o 
   3  14   1        0.69        2.27      0.97 o 
   4  14   1        0.08       -0.09      0.58 o 
   5  14   1        1.10        0.95      0.70 o 
  -5  15   1        5.58        5.49      0.94 o 
  -4  15   1       44.68       54.38      2.74 o 
  -3  15   1       11.50       13.72      1.56 o 
  -2  15   1        0.44        0.44      0.76 o 
  -1  15   1        7.84        9.73      2.55 o 
   0  15   1       24.76       29.26      1.98 o 
   1  15   1        2.13        1.94      0.84 o 
   2  15   1        0.01       -0.07      0.68 o 
   3  15   1       29.74       30.69      4.05 o 
   4  15   1       12.12       13.36      1.58 o 
  -2  16   1        8.96       10.68      1.61 o 
  -1  16   1        3.63        5.10      1.18 o 
   0  16   1        6.27        9.52      1.42 o 
   1  16   1        0.13       -0.31      0.79 o 
   2  16   1        1.56        3.15      1.05 o 
 -12   0   2       38.02       39.26      2.93 o 
 -11   0   2        0.01        0.16      0.79 o 
 -10   0   2      223.37      225.08      5.60 o 
  -9   0   2      392.26      426.46     11.32 o 
  -8   0   2       96.06       99.81      3.78 o 
  -7   0   2       15.20       14.44      1.35 o 
  -6   0   2      602.61      580.51     13.83 o 
  -5   0   2       25.70       23.31      1.31 o 
  -4   0   2       22.25       17.30      1.06 o 
  -3   0   2     1512.90     1447.69     32.03 o 
  -2   0   2      996.20      871.67     19.42 o 
  -1   0   2    23020.81    20769.26    498.73 o 
   0   0   2     4550.73     4480.22     72.91 o 
   1   0   2    16776.93    15565.27    566.85 o 
   2   0   2     6705.32     7004.57    110.66 o 
   3   0   2    10227.43    10627.25    167.81 o 
   4   0   2        3.29        7.12      0.69 o 
   5   0   2       59.16       46.03      1.73 o 
   6   0   2       64.68       64.92      2.23 o 
   7   0   2       66.82       74.40      2.53 o 
   8   0   2       62.27       63.31      2.48 o 
   9   0   2       12.50       13.24      1.35 o 
  10   0   2       28.66       33.15      2.07 o 
 -12   1   2       21.18       19.52      2.23 o 
 -11   1   2       91.15       90.16      3.00 o 
 -10   1   2      149.89      159.64      3.46 o 
  -9   1   2      180.88      189.12      3.74 o 
  -8   1   2       96.32       97.58      2.64 o 
  -7   1   2       39.66       41.52      3.64 o 
  -6   1   2      234.85      214.94      4.18 o 
  -5   1   2      102.84       89.99      2.05 o 
  -4   1   2      134.87      136.28      2.66 o 
  -3   1   2       12.23       14.64      0.83 o 
  -2   1   2     1368.99     1347.75     21.08 o 
  -1   1   2      374.41      350.35      4.33 o 
   0   1   2     2811.29     2677.91     27.41 o 
   1   1   2     1192.70     1186.68     13.66 o 
   2   1   2     2664.54     2619.11     29.81 o 
   3   1   2        3.90        6.97      0.78 o 
   4   1   2      233.46      252.45      4.06 o 
   5   1   2        8.90       12.22      0.77 o 
   6   1   2      149.88      150.23      4.70 o 
   7   1   2        1.18        1.14      0.43 o 
   8   1   2        1.36        1.15      0.49 o 
   9   1   2        5.57        5.63      0.73 o 
  10   1   2        0.48        0.88      0.55 o 
 -12   2   2        0.06        0.26      0.76 o 
 -11   2   2       25.65       25.51      2.70 o 
 -10   2   2        3.13        4.05      0.70 o 
  -9   2   2       39.47       39.89      1.50 o 
  -8   2   2        0.08       -0.11      0.40 o 
  -7   2   2       17.12       16.93      0.93 o 
  -6   2   2      436.51      463.20      6.82 o 
  -5   2   2      154.29      179.09      3.17 o 
  -4   2   2      133.58      137.09      2.31 o 
  -3   2   2       30.23       40.14      1.07 o 
  -2   2   2     2264.02     2180.96     28.13 o 
  -1   2   2     1983.57     1876.47     54.60 o 
   0   2   2      505.58      498.88      5.95 o 
   1   2   2      657.68      677.43      7.99 o 
   2   2   2      148.97      129.00      1.99 o 
   3   2   2      413.52      447.44      6.41 o 
   4   2   2       83.49       94.59      1.99 o 
   5   2   2       62.23       55.89      2.11 o 
   6   2   2      132.96      122.18      2.63 o 
   7   2   2       15.01       14.03      0.97 o 
   8   2   2      100.71       99.68      2.26 o 
   9   2   2        0.06        0.05      0.44 o 
  10   2   2        0.08        0.33      0.63 o 
 -12   3   2        5.21        5.14      1.27 o 
 -11   3   2        2.76        5.11      1.14 o 
 -10   3   2        0.21       -0.46      0.64 o 
  -9   3   2       28.42       24.88      1.46 o 
  -8   3   2       40.29       40.27      1.40 o 
  -7   3   2        5.88        5.38      0.60 o 
  -6   3   2      261.38      250.18      4.32 o 
  -5   3   2        1.40        3.75      0.58 o 
  -4   3   2      836.64      882.20     11.86 o 
  -3   3   2     2049.92     2132.50     28.14 o 
  -2   3   2     1168.20     1162.82     32.62 o 
  -1   3   2      255.46      210.28      2.43 o 
   0   3   2       12.25        9.21      0.90 o 
   1   3   2      130.35      141.89      1.79 o 
   2   3   2      275.08      273.37      3.62 o 
   3   3   2      421.87      467.75      5.91 o 
   4   3   2       13.77       20.12      0.88 o 
   5   3   2      123.09      140.26      5.30 o 
   6   3   2      327.85      330.97      5.41 o 
   7   3   2       14.76       13.34      1.17 o 
   8   3   2        0.54        1.18      0.59 o 
   9   3   2       22.98       24.99      1.34 o 
  10   3   2        5.19        6.62      0.82 o 
 -12   4   2        4.75        4.39      2.73 o 
 -11   4   2       14.58       14.73      1.62 o 
 -10   4   2        7.82        9.28      1.97 o 
  -9   4   2        7.93        9.25      1.21 o 
  -8   4   2        5.70        5.82      0.97 o 
  -7   4   2        1.53        1.54      0.43 o 
  -6   4   2        0.97        1.07      0.36 o 
  -5   4   2       20.69       15.58      0.71 o 
  -4   4   2        8.92        6.58      0.55 o 
  -3   4   2      293.57      324.28      6.13 o 
  -2   4   2     1192.22     1188.44     42.89 o 
  -1   4   2       34.28       28.99      0.60 o 
   0   4   2      181.01      177.85      2.16 o 
   1   4   2      298.91      305.35      3.49 o 
   2   4   2        2.32        1.58      0.24 o 
   3   4   2       33.74       27.20      0.86 o 
   4   4   2       26.47       24.75      0.96 o 
   5   4   2        5.64        5.41      0.63 o 
   6   4   2        1.48        1.46      0.53 o 
   7   4   2        9.35       10.12      0.84 o 
   8   4   2       26.97       27.64      3.02 o 
   9   4   2        2.37        2.67      0.66 o 
  10   4   2        1.98        1.68      1.18 o 
 -11   5   2        8.56        9.15      1.43 o 
 -10   5   2        7.45        8.10      1.29 o 
  -9   5   2       82.33       80.04      3.02 o 
  -8   5   2       23.06       24.71      1.64 o 
  -7   5   2        2.24        2.99      1.43 o 
  -6   5   2        1.97        3.18      0.71 o 
  -5   5   2        0.24        0.28      0.44 o 
  -4   5   2     1563.88     1623.38     21.86 o 
  -3   5   2      294.90      281.36      4.42 o 
  -2   5   2      219.27      204.59      5.77 o 
  -1   5   2       18.58       16.50      0.67 o 
   0   5   2      194.17      221.79      2.68 o 
   1   5   2       65.74       63.96      1.23 o 
   2   5   2       26.40       23.16      0.66 o 
   3   5   2        2.70        3.53      0.42 o 
   4   5   2       61.06       53.15      1.63 o 
   5   5   2      208.91      214.25      3.80 o 
   6   5   2       83.13       80.40      2.06 o 
   7   5   2        9.37        9.35      0.84 o 
   8   5   2        6.26        8.34      1.43 o 
   9   5   2        0.09        0.41      0.69 o 
  10   5   2        0.22        0.46      0.93 o 
 -11   6   2        6.26        4.86      1.70 o 
 -10   6   2       10.34       11.35      1.48 o 
  -9   6   2       49.94       50.84      2.42 o 
  -8   6   2        1.67        1.45      0.71 o 
  -7   6   2       55.19       47.71      4.61 o 
  -6   6   2        0.06       -0.93      0.63 o 
  -5   6   2      237.56      253.86      5.37 o 
  -4   6   2      157.54      133.29      2.64 o 
  -3   6   2        2.40        0.38      0.30 o 
  -2   6   2      142.93      130.58      2.59 o 
  -1   6   2      606.10      669.38      8.83 o 
   0   6   2      296.82      329.77      3.83 o 
   1   6   2      598.16      688.18      7.48 o 
   2   6   2     1031.07     1072.28     11.39 o 
   3   6   2      403.32      437.32      5.09 o 
   4   6   2        3.09        3.68      0.48 o 
   5   6   2       12.70       12.90      1.08 o 
   6   6   2       20.33       19.32      1.05 o 
   7   6   2        0.09        0.63      0.98 o 
   8   6   2        3.98        4.34      1.05 o 
   9   6   2        0.00       -0.54      1.35 o 
 -11   7   2       29.44       27.54      2.23 o 
 -10   7   2       13.59       12.33      1.76 o 
  -9   7   2        6.41        6.96      1.21 o 
  -8   7   2       17.38       13.98      1.41 o 
  -7   7   2      113.88       98.15      3.15 o 
  -6   7   2        2.04        4.07      1.14 o 
  -5   7   2        4.86        7.54      0.72 o 
  -4   7   2      145.88      153.01      2.99 o 
  -3   7   2       27.06       32.56      1.13 o 
  -2   7   2       38.18       35.31      1.45 o 
  -1   7   2      242.31      254.05      3.12 o 
   0   7   2       36.16       31.09      0.78 o 
   1   7   2      734.78      743.19      8.10 o 
   2   7   2      326.63      344.64      4.13 o 
   3   7   2       14.05       11.86      0.59 o 
   4   7   2       66.02       69.72      1.61 o 
   5   7   2      309.32      315.67      5.22 o 
   6   7   2        2.09        2.87      0.83 o 
   7   7   2        6.47        8.62      1.23 o 
   8   7   2       10.26        9.47      1.34 o 
   9   7   2        2.17        3.30      1.11 o 
 -10   8   2        0.00        1.19      0.94 o 
  -9   8   2        2.14        1.24      0.88 o 
  -8   8   2        2.28        0.79      1.12 o 
  -7   8   2      137.37      130.97      4.03 o 
  -6   8   2       76.38       74.36      2.63 o 
  -5   8   2      239.72      245.59      4.43 o 
  -4   8   2        2.91        1.69      0.52 o 
  -3   8   2       12.14        8.08      0.83 o 
  -2   8   2      171.33      175.34      3.40 o 
  -1   8   2        3.74        4.09      0.30 o 
   0   8   2       30.75       34.22      0.86 o 
   1   8   2      160.59      162.10      2.29 o 
   2   8   2        0.52        1.72      0.35 o 
   3   8   2        9.25        9.89      0.57 o 
   4   8   2       10.40       10.31      0.69 o 
   5   8   2        2.45        1.53      1.20 o 
   6   8   2        4.98        5.95      1.08 o 
   7   8   2       27.04       28.26      2.18 o 
   8   8   2       13.86       13.71      1.60 o 
   9   8   2       11.28        7.00      1.43 o 
 -10   9   2        3.61        4.03      1.32 o 
  -9   9   2       18.65       19.84      1.83 o 
  -8   9   2       34.23       35.70      2.08 o 
  -7   9   2        2.54        3.44      0.89 o 
  -6   9   2       63.96       61.86      1.95 o 
  -5   9   2       21.68       19.56      1.12 o 
  -4   9   2       87.76       83.39      3.21 o 
  -3   9   2       56.62       57.01      1.71 o 
  -2   9   2      176.84      161.83      2.79 o 
  -1   9   2       43.35       43.94      0.97 o 
   0   9   2       10.81       10.80      0.50 o 
   1   9   2       31.99       32.27      0.91 o 
   2   9   2        1.94        1.67      0.39 o 
   3   9   2      285.32      293.76      3.80 o 
   4   9   2       60.04       64.72      1.85 o 
   5   9   2        0.20        0.82      0.76 o 
   6   9   2        7.70        7.65      1.71 o 
   7   9   2       26.55       25.71      1.94 o 
   8   9   2       26.79       25.22      2.05 o 
  -9  10   2        3.76        4.73      1.55 o 
  -8  10   2       11.07       10.49      2.36 o 
  -7  10   2        0.02       -1.25      0.96 o 
  -6  10   2        0.13        0.01      0.50 o 
  -5  10   2        1.86        2.49      0.62 o 
  -4  10   2       37.73       33.11      1.37 o 
  -3  10   2       25.94       25.32      1.19 o 
  -2  10   2       19.51       18.25      0.91 o 
  -1  10   2       14.88       14.22      0.80 o 
   0  10   2      124.74      126.03      2.17 o 
   1  10   2       18.04       20.97      0.79 o 
   2  10   2       12.03       12.89      0.78 o 
   3  10   2        1.43        1.37      0.46 o 
   4  10   2       25.00       26.60      1.13 o 
   5  10   2        0.08        0.15      0.71 o 
   6  10   2       14.39       15.61      1.53 o 
   7  10   2        2.59        1.93      1.04 o 
   8  10   2        4.47        5.87      1.39 o 
  -9  11   2        0.64        2.26      1.12 o 
  -8  11   2        1.07        1.25      0.89 o 
  -7  11   2       11.58       11.08      1.68 o 
  -6  11   2       12.23       11.99      1.02 o 
  -5  11   2       42.30       36.92      2.25 o 
  -4  11   2        0.24        0.67      0.48 o 
  -3  11   2      120.15      118.15      2.74 o 
  -2  11   2       29.71       24.87      1.06 o 
  -1  11   2      166.51      146.98      2.69 o 
   0  11   2        6.69        3.80      0.54 o 
   1  11   2       56.09       54.44      1.47 o 
   2  11   2        3.19        3.78      0.58 o 
   3  11   2       44.85       43.70      1.41 o 
   4  11   2        0.00       -0.60      0.40 o 
   5  11   2        1.81        0.59      0.85 o 
   6  11   2        0.06        1.01      0.87 o 
   7  11   2        6.26        6.45      1.44 o 
  -8  12   2        4.52        4.14      1.25 o 
  -7  12   2       24.98       30.43      2.03 o 
  -6  12   2        5.22        6.13      1.12 o 
  -5  12   2        5.66        4.29      0.76 o 
  -4  12   2       19.50       19.33      1.33 o 
  -3  12   2        7.47        6.54      0.86 o 
  -2  12   2       20.29       22.19      1.04 o 
  -1  12   2       11.92       13.29      0.83 o 
   0  12   2      233.06      225.42      4.42 o 
   1  12   2        8.97        8.10      1.23 o 
   2  12   2       50.58       46.76      1.47 o 
   3  12   2       67.96       69.81      1.86 o 
   4  12   2       21.45       19.85      1.10 o 
   5  12   2        1.81        2.65      0.83 o 
   6  12   2        0.00       -0.08      0.91 o 
  -7  13   2       10.59       13.45      1.59 o 
  -6  13   2        0.54       -0.73      0.51 o 
  -5  13   2        1.19        0.31      0.74 o 
  -4  13   2        0.47        0.92      0.46 o 
  -3  13   2        0.37       -0.01      0.38 o 
  -2  13   2        0.49        0.77      0.43 o 
  -1  13   2       17.59       17.30      1.17 o 
   0  13   2       13.88       17.63      1.74 o 
   1  13   2        4.60        5.30      0.82 o 
   2  13   2        9.75       12.35      1.33 o 
   3  13   2        1.84        1.93      0.64 o 
   4  13   2        1.49        1.52      0.63 o 
   5  13   2        0.02        0.50      0.63 o 
   6  13   2        0.04        0.19      1.02 o 
  -6  14   2        0.93        1.77      0.76 o 
  -5  14   2        4.02        6.15      0.93 o 
  -4  14   2        9.37        7.14      0.78 o 
  -3  14   2        3.46        4.07      0.96 o 
  -2  14   2        2.73        2.38      0.90 o 
  -1  14   2        2.42        4.52      1.02 o 
   0  14   2       16.35       16.54      2.48 o 
   1  14   2       33.82       34.28      3.33 o 
   2  14   2        2.70        3.42      0.97 o 
   3  14   2        1.04        1.37      0.77 o 
   4  14   2        2.05        2.87      0.90 o 
  -5  15   2        1.54        1.12      0.72 o 
  -4  15   2        1.30        0.94      0.78 o 
  -3  15   2        1.64        4.97      1.12 o 
  -2  15   2        0.03       -0.18      0.79 o 
  -1  15   2        3.37        1.23      0.84 o 
   0  15   2        1.44        1.07      0.87 o 
   1  15   2        1.27        1.45      0.85 o 
   2  15   2        2.59        2.40      2.07 o 
   3  15   2       11.84       17.82      1.70 o 
  -2  16   2        4.42        7.04      1.30 o 
  -1  16   2        0.00        1.40      0.92 o 
   0  16   2        0.52        1.63      0.94 o 
 -12   1   3        2.29        0.75      0.77 o 
 -11   1   3      184.06      188.86      4.00 o 
 -10   1   3        7.89        7.80      0.95 o 
  -9   1   3       90.26       83.53      3.44 o 
  -8   1   3      179.79      182.47      3.97 o 
  -7   1   3        1.66        1.71      0.53 o 
  -6   1   3      129.00      141.10      3.00 o 
  -5   1   3       92.74       77.58      1.87 o 
  -4   1   3      115.00      109.65      3.28 o 
  -3   1   3      214.48      212.66      3.80 o 
  -2   1   3      657.05      641.04     14.52 o 
  -1   1   3      158.42      143.24      1.95 o 
   0   1   3      868.93      824.09     15.76 o 
   1   1   3     1741.61     1739.00     39.75 o 
   2   1   3       25.43       27.87      0.72 o 
   3   1   3        0.00        0.45      0.26 o 
   4   1   3      719.11      766.98      9.36 o 
   5   1   3        2.61        2.90      0.96 o 
   6   1   3       13.20       12.00      0.78 o 
   7   1   3        0.01       -0.51      0.34 o 
   8   1   3        0.01        0.52      0.42 o 
   9   1   3       11.03       12.43      1.12 o 
  10   1   3        5.91        3.80      1.01 o 
 -12   2   3        3.99        5.92      1.87 o 
 -11   2   3        0.79        0.01      0.76 o 
 -10   2   3        0.02       -0.63      0.42 o 
  -9   2   3        1.24        0.78      0.58 o 
  -8   2   3        0.40        0.58      0.44 o 
  -7   2   3      264.31      267.40      4.44 o 
  -6   2   3      556.62      590.28      9.94 o 
  -5   2   3       32.27       38.83      1.98 o 
  -4   2   3      933.06      979.02     13.08 o 
  -3   2   3     1612.18     1674.43     21.79 o 
  -2   2   3     1839.45     1838.13     18.80 o 
  -1   2   3       62.37       71.90      1.01 o 
   0   2   3      935.05      883.64      9.33 o 
   1   2   3      815.19      849.25     10.01 o 
   2   2   3       35.65       36.54      0.94 o 
   3   2   3       31.89       26.95      0.97 o 
   4   2   3        4.55        5.00      0.56 o 
   5   2   3       53.31       49.21      1.51 o 
   6   2   3      118.59      112.49      3.56 o 
   7   2   3       14.42       14.12      0.88 o 
   8   2   3       31.77       33.43      1.31 o 
   9   2   3       12.80       18.36      1.26 o 
  10   2   3        5.70        7.80      1.21 o 
 -12   3   3        0.48        0.33      0.91 o 
 -11   3   3       17.48       18.15      4.58 o 
 -10   3   3       17.31       15.67      1.50 o 
  -9   3   3        4.96        4.42      0.95 o 
  -8   3   3        0.61        1.19      0.47 o 
  -7   3   3        0.04       -0.04      0.40 o 
  -6   3   3        0.04        0.02      0.31 o 
  -5   3   3      298.34      322.20      5.92 o 
  -4   3   3      196.41      242.68      4.51 o 
  -3   3   3      985.05     1081.58     12.47 o 
  -2   3   3     2299.88     2497.01     28.08 o 
  -1   3   3        7.03        5.42      0.28 o 
   0   3   3       71.69       74.49      1.10 o 
   1   3   3      522.12      536.24      6.56 o 
   2   3   3      758.91      767.75      9.25 o 
   3   3   3        2.55        3.65      0.46 o 
   4   3   3       17.36       15.67      0.85 o 
   5   3   3      157.56      160.14      3.11 o 
   6   3   3       29.71       28.22      1.23 o 
   7   3   3      112.91      112.94      2.69 o 
   8   3   3       22.82       23.34      1.15 o 
   9   3   3       11.85       10.66      1.06 o 
 -12   4   3        4.27        4.88      1.26 o 
 -11   4   3        0.05        0.20      0.79 o 
 -10   4   3        0.46        1.24      0.81 o 
  -9   4   3       58.41       56.29      2.41 o 
  -8   4   3       24.23       19.99      1.59 o 
  -7   4   3      118.23      115.81      2.77 o 
  -6   4   3        5.58        5.42      0.51 o 
  -5   4   3      209.64      232.67      8.98 o 
  -4   4   3     1717.92     1913.39     36.03 o 
  -3   4   3      395.67      411.68      6.05 o 
  -2   4   3      406.67      468.76      5.66 o 
  -1   4   3      157.78      158.49      2.30 o 
   0   4   3      241.01      231.73      2.76 o 
   1   4   3      263.83      260.67      3.10 o 
   2   4   3       55.11       58.71      1.72 o 
   3   4   3        6.76        9.22      0.81 o 
   4   4   3       81.84       95.22      2.13 o 
   5   4   3       26.26       23.96      1.12 o 
   6   4   3       32.59       25.14      1.16 o 
   7   4   3        2.41        3.00      0.77 o 
   8   4   3        0.37        0.48      0.49 o 
   9   4   3        0.53        0.96      0.61 o 
 -12   5   3        1.05       -0.17      0.91 o 
 -11   5   3        2.16        4.38      1.14 o 
 -10   5   3        0.77        1.13      0.83 o 
  -9   5   3       30.15       26.76      1.80 o 
  -8   5   3        0.89        1.08      0.69 o 
  -7   5   3        0.02       -0.67      0.45 o 
  -6   5   3       70.27       65.31      2.28 o 
  -5   5   3        0.22        0.56      0.49 o 
  -4   5   3        0.08        1.22      0.65 o 
  -3   5   3        7.11        5.77      0.50 o 
  -2   5   3      746.20      775.75      9.50 o 
  -1   5   3      702.20      690.78      7.44 o 
   0   5   3      348.93      378.95      4.32 o 
   1   5   3        5.92        9.00      0.54 o 
   2   5   3       26.93       33.59      0.81 o 
   3   5   3       10.02        6.93      0.56 o 
   4   5   3      191.93      205.13      3.66 o 
   5   5   3       12.87       13.18      0.91 o 
   6   5   3        5.67        8.28      0.96 o 
   7   5   3        5.91        6.18      0.75 o 
   8   5   3        6.33        6.81      0.82 o 
   9   5   3        3.81        3.32      1.08 o 
 -11   6   3        6.85        7.01      1.40 o 
 -10   6   3        1.24        0.79      0.83 o 
  -9   6   3        9.55       11.34      1.34 o 
  -8   6   3       20.66       18.51      2.33 o 
  -7   6   3        2.79        2.45      0.72 o 
  -6   6   3       28.29       26.76      1.49 o 
  -5   6   3        6.48        9.26      0.74 o 
  -4   6   3      661.29      659.44      9.55 o 
  -3   6   3      105.07      110.30      2.23 o 
  -2   6   3       68.04       74.38      1.49 o 
  -1   6   3      138.37      128.15      1.81 o 
   0   6   3        0.27       -0.10      0.22 o 
   1   6   3      323.99      338.68      4.02 o 
   2   6   3        8.22        9.36      0.48 o 
   3   6   3        1.34        2.44      0.46 o 
   4   6   3       75.38       80.08      1.79 o 
   5   6   3       66.64       61.88      1.79 o 
   6   6   3       27.03       28.51      2.31 o 
   7   6   3        4.49        5.79      0.76 o 
   8   6   3       14.76       17.24      1.64 o 
   9   6   3        0.35        0.68      0.88 o 
 -11   7   3        2.06        1.72      2.05 o 
 -10   7   3        1.44        1.53      0.93 o 
  -9   7   3       33.10       28.56      2.55 o 
  -8   7   3       28.08       31.90      1.93 o 
  -7   7   3       19.69       17.83      1.42 o 
  -6   7   3       13.73       13.79      1.40 o 
  -5   7   3      100.71       88.50      2.17 o 
  -4   7   3        2.60        3.53      0.54 o 
  -3   7   3       13.01       16.00      0.84 o 
  -2   7   3       13.26       13.98      0.85 o 
  -1   7   3        3.86        5.00      0.52 o 
   0   7   3       63.94       63.63      1.19 o 
   1   7   3       29.32       33.87      0.88 o 
   2   7   3        1.04        0.95      0.40 o 
   3   7   3        0.19        0.72      0.76 o 
   4   7   3      126.80      116.78      2.30 o 
   5   7   3        0.59        1.63      0.58 o 
   6   7   3        3.61        3.10      0.81 o 
   7   7   3        0.74        2.07      1.06 o 
   8   7   3        0.06        0.51      0.87 o 
 -11   8   3        0.86        0.41      1.07 o 
 -10   8   3        2.11        1.63      1.00 o 
  -9   8   3        2.60        2.79      1.15 o 
  -8   8   3       38.67       32.44      2.92 o 
  -7   8   3      255.65      235.35      6.88 o 
  -6   8   3        9.80       10.90      0.92 o 
  -5   8   3      394.00      388.59      6.34 o 
  -4   8   3      637.40      632.83      9.40 o 
  -3   8   3      324.01      321.43      6.56 o 
  -2   8   3        6.88        6.72      0.56 o 
  -1   8   3       37.15       32.96      0.84 o 
   0   8   3       34.61       30.44      0.88 o 
   1   8   3      186.03      192.56      2.66 o 
   2   8   3        0.56        1.67      0.37 o 
   3   8   3        8.19        7.80      0.57 o 
   4   8   3      236.75      235.67      3.74 o 
   5   8   3      137.52      135.75      4.07 o 
   6   8   3       13.38       13.80      1.44 o 
   7   8   3        0.46        1.09      0.87 o 
   8   8   3       54.08       63.18      2.95 o 
 -10   9   3        0.07       -0.93      0.82 o 
  -9   9   3        0.08       -0.85      0.72 o 
  -8   9   3        0.12        0.25      0.71 o 
  -7   9   3        0.06        1.50      0.73 o 
  -6   9   3        6.19        4.61      0.72 o 
  -5   9   3      181.49      185.11      3.69 o 
  -4   9   3      117.47      111.07      2.56 o 
  -3   9   3      444.58      447.24      7.01 o 
  -2   9   3      804.29      806.70     10.22 o 
  -1   9   3        1.68        2.07      0.36 o 
   0   9   3       61.75       57.62      1.23 o 
   1   9   3       19.38       17.35      0.73 o 
   2   9   3        0.04        0.23      0.33 o 
   3   9   3      114.53      112.55      1.96 o 
   4   9   3       67.08       64.61      2.10 o 
   5   9   3       33.35       37.90      3.75 o 
   6   9   3      141.99      138.23      4.19 o 
   7   9   3       82.10       85.10      3.88 o 
   8   9   3       50.94       46.89      2.65 o 
 -10  10   3        0.46        0.39      1.00 o 
  -9  10   3        6.80        6.45      1.45 o 
  -8  10   3       17.58       18.00      1.87 o 
  -7  10   3        2.46        3.33      0.92 o 
  -6  10   3      151.72      134.85      3.14 o 
  -5  10   3      149.28      144.44      3.19 o 
  -4  10   3      154.58      140.74      3.06 o 
  -3  10   3      182.88      175.29      3.10 o 
  -2  10   3      521.73      513.40      8.25 o 
  -1  10   3       49.48       49.30      1.58 o 
   0  10   3       63.08       62.89      1.33 o 
   1  10   3        2.21        3.45      0.46 o 
   2  10   3       18.25       16.62      0.76 o 
   3  10   3       87.73       87.31      2.00 o 
   4  10   3        3.06        3.46      0.61 o 
   5  10   3        3.68        3.11      0.97 o 
   6  10   3       14.55       14.58      1.88 o 
   7  10   3       17.76       17.38      1.80 o 
  -9  11   3        0.14       -0.32      1.44 o 
  -8  11   3        1.24        0.05      0.84 o 
  -7  11   3        6.23        6.60      1.17 o 
  -6  11   3        6.71        7.76      1.14 o 
  -5  11   3        4.17        4.03      0.72 o 
  -4  11   3       61.55       62.35      2.67 o 
  -3  11   3       59.09       53.79      1.56 o 
  -2  11   3       98.58       94.30      2.09 o 
  -1  11   3        0.11        1.35      0.57 o 
   0  11   3        3.85        5.78      0.64 o 
   1  11   3      128.28      124.97      2.11 o 
   2  11   3        1.49        1.07      0.47 o 
   3  11   3       12.12       11.94      0.87 o 
   4  11   3        0.24        0.28      0.45 o 
   5  11   3        0.45        1.30      1.06 o 
   6  11   3        0.81        0.24      0.90 o 
  -8  12   3        0.36       -0.04      0.90 o 
  -7  12   3       11.54       17.17      1.66 o 
  -6  12   3       27.56       23.03      1.75 o 
  -5  12   3        8.49        7.95      0.91 o 
  -4  12   3        3.66        3.34      0.58 o 
  -3  12   3        1.02        1.68      0.48 o 
  -2  12   3        0.99        1.37      0.49 o 
  -1  12   3       77.95       75.37      1.85 o 
   0  12   3        2.88        2.73      0.65 o 
   1  12   3        4.11        2.71      1.09 o 
   2  12   3       18.88       19.77      1.03 o 
   3  12   3       26.41       29.75      1.26 o 
   4  12   3       26.22       27.54      1.57 o 
   5  12   3       28.25       32.43      2.09 o 
   6  12   3        7.72        6.78      2.54 o 
  -7  13   3        0.01       -0.38      0.64 o 
  -6  13   3        5.18        5.23      0.88 o 
  -5  13   3        1.40        2.02      0.56 o 
  -4  13   3       10.56       10.73      0.89 o 
  -3  13   3        7.31        6.06      0.70 o 
  -2  13   3        0.29       -0.09      0.41 o 
  -1  13   3       19.97       19.96      1.42 o 
   0  13   3       35.78       34.04      1.59 o 
   1  13   3       72.23       70.98      2.26 o 
   2  13   3        3.36        2.66      0.72 o 
   3  13   3        0.00       -0.83      0.74 o 
   4  13   3        0.74        0.23      1.04 o 
   5  13   3        7.10        7.68      4.42 o 
  -6  14   3        1.06        0.70      0.67 o 
  -5  14   3        4.70        5.32      0.75 o 
  -4  14   3       13.86       17.07      1.08 o 
  -3  14   3        2.59        2.55      0.60 o 
  -2  14   3        0.13       -0.73      0.48 o 
  -1  14   3       20.55       24.94      2.29 o 
   0  14   3        2.90        4.97      0.85 o 
   1  14   3        2.33        4.27      0.97 o 
   2  14   3        0.11        0.37      0.67 o 
   3  14   3        1.19        0.23      1.41 o 
   4  14   3        3.75        4.90      2.01 o 
  -5  15   3        8.22        7.42      1.24 o 
  -4  15   3        4.91        4.88      0.85 o 
  -3  15   3        3.94        4.64      1.16 o 
  -2  15   3        2.80        3.96      1.03 o 
  -1  15   3       30.57       35.70      2.17 o 
   0  15   3        1.88        0.10      0.79 o 
   1  15   3        7.53        9.62      2.22 o 
   2  15   3        2.00        2.21      1.31 o 
 -12   0   4        8.84        8.64      2.51 o 
 -11   0   4        0.02        0.74      1.07 o 
 -10   0   4       54.89       54.71      2.91 o 
  -9   0   4        0.33       -0.93      0.62 o 
  -8   0   4        5.82        6.58      1.14 o 
  -7   0   4      303.28      309.81      8.23 o 
  -6   0   4       93.53       97.94      3.32 o 
  -5   0   4      117.92      131.59      3.86 o 
  -4   0   4       19.62       20.81      1.23 o 
  -3   0   4      132.11      121.16      3.55 o 
  -2   0   4     1612.66     1642.43     26.98 o 
  -1   0   4       15.02        7.05      1.38 o 
   0   0   4        4.47        1.68      0.51 o 
   1   0   4      268.83      281.78     18.62 o 
   2   0   4     2892.80     3048.45     48.60 o 
   3   0   4      727.89      723.72     12.41 o 
   4   0   4       93.57      110.07     17.37 o 
   5   0   4      384.58      396.06      7.69 o 
   6   0   4       47.84       40.39      1.83 o 
   7   0   4        0.00        0.91      0.85 o 
   8   0   4       11.00       16.39      1.97 o 
   9   0   4        4.35        4.28      1.39 o 
 -12   1   4       26.09       25.78      2.17 o 
 -11   1   4       26.95       26.82      1.91 o 
 -10   1   4      226.21      231.15      4.42 o 
  -9   1   4      215.57      226.34      4.78 o 
  -8   1   4      514.02      515.29      9.13 o 
  -7   1   4      333.22      322.86      6.34 o 
  -6   1   4      121.16      105.71      2.79 o 
  -5   1   4       10.24        7.79      1.07 o 
  -4   1   4       35.39       38.38      1.19 o 
  -3   1   4       32.12       35.97      1.38 o 
  -2   1   4      373.70      374.89      4.75 o 
  -1   1   4       58.63       75.35      1.25 o 
   0   1   4     1160.09     1179.93     12.40 o 
   1   1   4     1200.15     1243.08     13.11 o 
   2   1   4      457.48      417.88      4.76 o 
   3   1   4      952.47      939.70     11.18 o 
   4   1   4       80.75       72.50      1.56 o 
   5   1   4      121.32      126.38      2.34 o 
   6   1   4        0.02        0.08      0.36 o 
   7   1   4       15.94       17.09      1.11 o 
   8   1   4        0.42        0.22      0.62 o 
   9   1   4        4.64        5.24      1.36 o 
 -12   2   4        0.08        0.27      0.81 o 
 -11   2   4        0.43        0.46      0.78 o 
 -10   2   4       53.04       46.94      2.27 o 
  -9   2   4        0.98        2.05      0.56 o 
  -8   2   4        2.59        2.80      0.55 o 
  -7   2   4      162.36      168.45      3.58 o 
  -6   2   4      255.99      279.09      5.20 o 
  -5   2   4        2.68        3.56      0.72 o 
  -4   2   4     1119.87     1208.87     16.05 o 
  -3   2   4      162.26      150.36      3.07 o 
  -2   2   4      150.68      163.18      2.10 o 
  -1   2   4       29.33       27.18      0.62 o 
   0   2   4        5.44        6.17      0.36 o 
   1   2   4      456.60      447.08      5.62 o 
   2   2   4      327.57      331.47      4.44 o 
   3   2   4        0.72        1.21      0.32 o 
   4   2   4       32.94       27.81      0.96 o 
   5   2   4       47.47       45.16      1.31 o 
   6   2   4       16.97       15.31      1.01 o 
   7   2   4        6.40        7.93      0.86 o 
   8   2   4        1.01        0.42      0.57 o 
   9   2   4        4.31        3.32      0.94 o 
 -12   3   4       12.06       15.02      1.72 o 
 -11   3   4        6.43        6.94      1.25 o 
 -10   3   4        7.64        7.98      1.20 o 
  -9   3   4        1.89        1.63      0.73 o 
  -8   3   4       30.29       28.23      1.17 o 
  -7   3   4       26.59       29.15      1.50 o 
  -6   3   4       40.57       39.08      1.17 o 
  -5   3   4       17.00       19.11      0.94 o 
  -4   3   4       27.30       28.22      0.87 o 
  -3   3   4      671.80      721.91      7.70 o 
  -2   3   4      119.49      135.99      1.63 o 
  -1   3   4      113.89      117.76      1.45 o 
   0   3   4      957.30      962.88     11.38 o 
   1   3   4      108.39      109.38      1.83 o 
   2   3   4      123.13      123.80      2.38 o 
   3   3   4      119.23      130.29      2.29 o 
   4   3   4      110.46      120.57      4.78 o 
   5   3   4        0.22        0.67      0.43 o 
   6   3   4        3.46        7.72      0.80 o 
   7   3   4        4.93        6.12      0.90 o 
   8   3   4        2.69        1.82      0.75 o 
   9   3   4        7.51        8.87      1.24 o 
 -12   4   4        0.03        0.90      0.95 o 
 -11   4   4       16.03       16.46      1.79 o 
 -10   4   4        2.13        2.46      1.36 o 
  -9   4   4        0.85        1.93      0.77 o 
  -8   4   4       96.03       96.31      3.07 o 
  -7   4   4       10.74        9.99      0.69 o 
  -6   4   4        2.53        1.00      0.35 o 
  -5   4   4      174.49      147.71      4.85 o 
  -4   4   4      467.68      481.78      5.97 o 
  -3   4   4      125.68      122.13      2.43 o 
  -2   4   4      455.61      470.27      5.25 o 
  -1   4   4      225.20      231.84      2.82 o 
   0   4   4      172.38      168.46      2.16 o 
   1   4   4      291.44      273.43      3.29 o 
   2   4   4       78.89       71.73      1.51 o 
   3   4   4       75.82       75.17      1.65 o 
   4   4   4       11.10       10.89      0.81 o 
   5   4   4        9.73        8.34      0.78 o 
   6   4   4        0.45        1.16      0.51 o 
   7   4   4       20.77       23.40      1.27 o 
   8   4   4       10.70       12.89      1.09 o 
   9   4   4        0.66        0.21      0.69 o 
 -12   5   4        2.66        3.48      1.21 o 
 -11   5   4        1.85        0.46      0.85 o 
 -10   5   4        7.09        7.60      1.24 o 
  -9   5   4       39.51       36.66      1.99 o 
  -8   5   4        0.32       -0.13      0.57 o 
  -7   5   4       13.39       12.99      2.95 o 
  -6   5   4      139.15      131.01      3.49 o 
  -5   5   4      256.62      236.39      5.08 o 
  -4   5   4       71.81       68.44      1.66 o 
  -3   5   4       26.44       36.86      1.44 o 
  -2   5   4      150.81      154.00      2.08 o 
  -1   5   4       16.04       22.54      0.64 o 
   0   5   4      252.90      249.97      3.07 o 
   1   5   4      134.19      128.93      2.18 o 
   2   5   4       17.00       17.42      0.79 o 
   3   5   4      117.16      112.97      2.15 o 
   4   5   4       63.49       61.60      1.75 o 
   5   5   4       20.07       19.21      1.07 o 
   6   5   4       16.21       16.90      1.15 o 
   7   5   4        4.04        6.82      0.98 o 
   8   5   4        0.01        0.14      0.50 o 
 -11   6   4        3.30        3.26      1.07 o 
 -10   6   4        6.39        4.84      1.10 o 
  -9   6   4       33.68       35.06      2.00 o 
  -8   6   4       61.32       55.57      2.35 o 
  -7   6   4        6.14        7.88      1.06 o 
  -6   6   4      121.12      113.91      3.25 o 
  -5   6   4      266.18      244.81      4.28 o 
  -4   6   4       71.98       77.75      1.86 o 
  -3   6   4        0.59        0.36      0.28 o 
  -2   6   4        6.77        9.37      0.46 o 
  -1   6   4      233.19      216.24      2.76 o 
   0   6   4       24.78       23.40      0.73 o 
   1   6   4      293.57      307.56      3.76 o 
   2   6   4      157.59      171.55      2.42 o 
   3   6   4       10.94        8.97      0.71 o 
   4   6   4       76.38       81.33      1.88 o 
   5   6   4       18.50       18.43      1.08 o 
   6   6   4        0.50        0.40      0.46 o 
   7   6   4        5.14        7.91      0.88 o 
   8   6   4        0.89        2.11      1.06 o 
 -11   7   4       25.78       21.96      2.02 o 
 -10   7   4       37.80       34.87      2.20 o 
  -9   7   4       20.22       16.27      1.63 o 
  -8   7   4      162.13      141.81      5.15 o 
  -7   7   4       37.48       32.84      1.79 o 
  -6   7   4      143.03      153.68      4.01 o 
  -5   7   4      197.37      191.27      3.64 o 
  -4   7   4      104.45      101.99      2.27 o 
  -3   7   4        9.08        8.58      0.60 o 
  -2   7   4        1.41        0.65      0.31 o 
  -1   7   4       24.03       24.33      0.74 o 
   0   7   4      130.89      139.05      2.05 o 
   1   7   4       53.29       59.47      1.21 o 
   2   7   4      103.10       91.40      1.62 o 
   3   7   4        3.67        3.79      0.86 o 
   4   7   4      385.96      378.19      5.44 o 
   5   7   4       38.67       41.41      1.55 o 
   6   7   4        5.14        6.02      0.81 o 
   7   7   4        6.90        8.66      1.35 o 
   8   7   4       10.44       11.91      1.57 o 
 -11   8   4        0.23       -0.16      0.93 o 
 -10   8   4        0.44        0.93      0.74 o 
  -9   8   4        1.67        2.77      0.98 o 
  -8   8   4       10.02        7.68      2.37 o 
  -7   8   4      103.80       91.14      7.00 o 
  -6   8   4      217.43      201.90      4.63 o 
  -5   8   4      152.41      143.49      3.58 o 
  -4   8   4      517.59      501.82      9.60 o 
  -3   8   4       37.36       37.47      1.19 o 
  -2   8   4        8.61        7.83      0.47 o 
  -1   8   4        0.61        1.03      0.41 o 
   0   8   4       13.51       15.23      0.85 o 
   1   8   4        0.31        0.34      0.31 o 
   2   8   4        0.86        1.18      0.36 o 
   3   8   4       43.49       45.94      1.43 o 
   4   8   4        0.13        0.92      0.52 o 
   5   8   4       39.23       44.06      1.65 o 
   6   8   4        8.40       10.46      1.37 o 
   7   8   4        8.88       11.96      1.53 o 
 -10   9   4        0.60        0.33      1.25 o 
  -9   9   4       10.79        9.99      1.39 o 
  -8   9   4       11.73       10.67      1.52 o 
  -7   9   4       14.93       17.44      1.50 o 
  -6   9   4      143.01      134.72      3.07 o 
  -5   9   4       14.68       15.18      1.03 o 
  -4   9   4       44.89       41.87      2.15 o 
  -3   9   4        0.02       -0.10      0.48 o 
  -2   9   4       16.90       16.41      0.87 o 
  -1   9   4      172.06      167.06      2.44 o 
   0   9   4       42.80       49.05      1.24 o 
   1   9   4       47.92       55.21      1.41 o 
   2   9   4       18.33       16.89      0.76 o 
   3   9   4       23.34       22.33      1.09 o 
   4   9   4       15.46       17.91      1.39 o 
   5   9   4       10.41       11.94      1.92 o 
   6   9   4       49.65       57.11      2.67 o 
   7   9   4        0.04       -1.20      0.89 o 
 -10  10   4       10.56       13.47      1.73 o 
  -9  10   4        0.07       -1.45      0.97 o 
  -8  10   4       11.35       11.59      1.44 o 
  -7  10   4        2.40        3.47      0.95 o 
  -6  10   4        4.14        3.47      0.69 o 
  -5  10   4       17.11       14.77      1.85 o 
  -4  10   4       52.39       51.78      1.96 o 
  -3  10   4        0.42        0.71      0.54 o 
  -2  10   4       17.10       18.89      0.97 o 
  -1  10   4      360.85      376.53      5.39 o 
   0  10   4       43.69       45.16      1.15 o 
   1  10   4        1.09        1.11      0.39 o 
   2  10   4       61.45       59.88      1.74 o 
   3  10   4       39.83       38.09      1.66 o 
   4  10   4        3.41        3.59      0.83 o 
   5  10   4        5.06        7.12      1.20 o 
   6  10   4        0.03        0.11      0.87 o 
  -9  11   4       26.64       19.40      3.58 o 
  -8  11   4        0.01       -0.16      0.77 o 
  -7  11   4       21.25       23.92      1.79 o 
  -6  11   4       10.45        8.03      0.88 o 
  -5  11   4        0.02        0.11      0.46 o 
  -4  11   4        0.13        0.05      0.39 o 
  -3  11   4       38.17       39.65      1.36 o 
  -2  11   4       88.65       83.07      1.96 o 
  -1  11   4        0.20        0.20      0.43 o 
   0  11   4       66.11       63.38      1.64 o 
   1  11   4        1.85        1.08      0.55 o 
   2  11   4       84.13       77.81      2.63 o 
   3  11   4        8.27        9.14      1.01 o 
   4  11   4        6.29        8.06      1.53 o 
   5  11   4        0.94        2.42      1.00 o 
   6  11   4       11.86       14.26      3.24 o 
  -8  12   4        0.00        0.10      0.86 o 
  -7  12   4        1.46        1.44      0.69 o 
  -6  12   4       12.73       14.06      1.52 o 
  -5  12   4       10.94       10.52      0.89 o 
  -4  12   4        0.00       -0.72      0.48 o 
  -3  12   4       67.93       68.10      2.04 o 
  -2  12   4       44.86       41.60      1.68 o 
  -1  12   4       24.44       26.17      1.15 o 
   0  12   4        5.37        5.82      0.68 o 
   1  12   4       36.39       44.48      2.74 o 
   2  12   4       69.06       65.05      3.80 o 
   3  12   4       27.96       25.46      1.73 o 
   4  12   4        9.66        9.96      1.17 o 
   5  12   4        0.12        0.65      0.91 o 
  -7  13   4       27.55       26.46      4.27 o 
  -6  13   4       24.02       25.03      2.92 o 
  -5  13   4        7.85       10.23      0.90 o 
  -4  13   4        3.64        3.09      0.60 o 
  -3  13   4        5.01        4.40      0.67 o 
  -2  13   4        0.44        0.41      0.44 o 
  -1  13   4        0.86        1.63      0.65 o 
   0  13   4        2.96        2.94      0.77 o 
   1  13   4        3.09        2.58      1.09 o 
   2  13   4       13.94       16.93      1.74 o 
   3  13   4        1.69        0.96      1.14 o 
   4  13   4        0.09       -0.57      0.79 o 
  -6  14   4        3.65        4.30      0.76 o 
  -5  14   4        0.74        0.97      0.58 o 
  -4  14   4       14.90       19.59      1.17 o 
  -3  14   4        6.34        6.69      0.76 o 
  -2  14   4        9.66       12.60      1.15 o 
  -1  14   4       27.76       36.38      1.47 o 
   0  14   4       12.79       14.23      2.74 o 
   1  14   4       14.15       12.79      1.63 o 
   2  14   4        0.01       -1.34      2.79 o 
   3  14   4        0.27       -0.02      1.20 o 
  -4  15   4        9.79        7.96      0.98 o 
  -3  15   4        0.31        0.94      0.72 o 
  -2  15   4        0.53        0.26      0.66 o 
  -1  15   4        1.12        1.34      1.01 o 
   0  15   4        2.72        0.69      1.37 o 
   1  15   4        1.43        3.26      1.72 o 
 -12   1   5       54.15       62.15      2.84 o 
 -11   1   5        0.15        0.90      0.75 o 
 -10   1   5       72.98       76.08      2.43 o 
  -9   1   5      105.59      101.46      2.79 o 
  -8   1   5      387.86      380.55      7.09 o 
  -7   1   5        2.20        1.62      0.55 o 
  -6   1   5      159.90      137.70      4.34 o 
  -5   1   5      323.80      295.80      5.41 o 
  -4   1   5      544.90      535.16      9.08 o 
  -3   1   5      725.59      809.92      9.82 o 
  -2   1   5       48.69       45.03      1.03 o 
  -1   1   5       15.76       25.35      0.76 o 
   0   1   5      325.62      337.57      3.96 o 
   1   1   5      318.52      333.36      3.99 o 
   2   1   5       79.66       67.95      1.45 o 
   3   1   5      113.76      123.71      2.09 o 
   4   1   5       97.44       94.62      2.21 o 
   5   1   5       21.18       18.27      1.31 o 
   6   1   5       50.51       47.83      4.68 o 
   7   1   5       40.32       46.71      3.64 o 
   8   1   5        1.74        1.65      1.40 o 
 -12   2   5        6.51        8.58      1.41 o 
 -11   2   5        3.26        1.91      1.90 o 
 -10   2   5        4.62        5.38      2.08 o 
  -9   2   5       28.04       27.32      2.19 o 
  -8   2   5        0.01       -0.29      0.41 o 
  -7   2   5       49.76       41.54      3.16 o 
  -5   2   5       36.30       42.02      1.36 o 
  -4   2   5      478.17      526.03      7.47 o 
  -3   2   5      584.13      589.74      6.56 o 
  -2   2   5        0.66        0.11      0.16 o 
  -1   2   5     1307.06     1307.99     13.77 o 
   0   2   5      102.80      104.55      1.59 o 
   1   2   5        4.28        4.13      0.43 o 
   2   2   5        3.86        4.20      0.47 o 
   3   2   5       65.25       64.77      1.68 o 
   4   2   5       30.96       26.80      1.69 o 
   5   2   5        1.40        2.00      0.52 o 
   6   2   5        1.60        2.08      0.70 o 
   7   2   5       19.19       15.04      1.38 o 
   8   2   5        1.44        1.27      0.79 o 
 -12   3   5        1.64        1.25      0.95 o 
 -11   3   5        0.31        0.55      0.77 o 
 -10   3   5       34.39       33.41      2.98 o 
  -9   3   5        2.34        1.71      0.76 o 
  -8   3   5        0.38        0.29      0.42 o 
  -7   3   5       16.14       17.60      0.93 o 
  -6   3   5       81.02       77.26      2.17 o 
  -5   3   5        1.68        2.28      0.43 o 
  -4   3   5       87.49       67.64      1.52 o 
  -3   3   5      372.48      403.97      4.24 o 
  -2   3   5        2.46        8.31      0.43 o 
  -1   3   5        0.33        0.71      0.25 o 
   0   3   5      114.96      126.77      2.06 o 
   1   3   5       53.99       51.93      1.23 o 
   2   3   5      148.09      147.80      2.47 o 
   3   3   5       77.23       76.11      1.70 o 
   4   3   5        5.87       10.73      0.83 o 
   5   3   5       32.02       34.17      1.38 o 
   6   3   5        8.19        7.27      1.69 o 
   7   3   5        3.36        2.28      0.82 o 
   8   3   5        2.44        1.34      0.77 o 
 -12   4   5        7.32       10.16      1.56 o 
 -11   4   5       38.58       41.24      2.23 o 
 -10   4   5        0.25       -0.41      0.62 o 
  -9   4   5        1.60        1.40      0.74 o 
  -8   4   5       22.48       21.03      2.11 o 
  -7   4   5        0.39        2.70      0.73 o 
  -6   4   5      235.34      210.62      4.33 o 
  -5   4   5      331.82      346.34      5.24 o 
  -4   4   5        1.14        0.94      0.23 o 
  -3   4   5      447.54      526.38      5.92 o 
  -2   4   5      357.24      337.86      3.60 o 
  -1   4   5       69.01       84.23      1.32 o 
   0   4   5       14.26       12.27      0.63 o 
   1   4   5       81.64       90.99      1.76 o 
   2   4   5       12.99       14.54      0.83 o 
   3   4   5       33.80       29.27      1.28 o 
   4   4   5       43.71       38.82      1.40 o 
   5   4   5       26.42       25.94      1.23 o 
   6   4   5        0.11       -0.59      0.49 o 
   7   4   5        9.07       11.21      1.26 o 
   8   4   5        5.04        6.88      1.18 o 
 -12   5   5        0.91        2.35      1.10 o 
 -11   5   5        0.02        0.65      0.81 o 
 -10   5   5       66.13       56.14      2.66 o 
  -9   5   5       35.95       33.62      3.01 o 
  -8   5   5        8.13        6.44      1.59 o 
  -7   5   5       17.96       20.31      1.43 o 
  -6   5   5       64.56       61.20      2.25 o 
  -5   5   5       56.69       55.70      4.29 o 
  -4   5   5       68.61       59.51      1.55 o 
  -3   5   5       25.19       27.09      0.75 o 
  -2   5   5       15.66       13.86      0.55 o 
  -1   5   5      250.78      258.22      3.19 o 
   0   5   5       35.52       32.99      1.65 o 
   1   5   5       42.02       35.94      1.33 o 
   2   5   5      187.84      191.19      3.09 o 
   3   5   5      138.62      136.78      2.53 o 
   4   5   5        5.96        8.38      0.79 o 
   5   5   5       31.33       34.15      1.41 o 
   6   5   5       10.42       11.34      0.99 o 
   7   5   5        8.33        8.84      1.20 o 
   8   5   5        4.40        6.22      1.09 o 
 -12   6   5        0.72        0.51      1.29 o 
 -11   6   5        7.88        7.14      1.34 o 
 -10   6   5        0.18        1.58      0.83 o 
  -9   6   5        1.40        0.71      0.76 o 
  -8   6   5       39.14       39.61      2.00 o 
  -7   6   5       43.41       41.51      1.95 o 
  -6   6   5       56.55       52.12      2.11 o 
  -5   6   5      170.00      167.75      3.24 o 
  -4   6   5       27.95       22.55      0.99 o 
  -3   6   5       18.21       15.81      0.80 o 
  -2   6   5       10.72        8.00      0.47 o 
  -1   6   5       46.60       44.78      0.99 o 
   0   6   5       10.97       13.00      0.57 o 
   1   6   5        2.35        2.10      0.45 o 
   2   6   5        9.09       10.14      0.74 o 
   3   6   5        6.13        5.60      0.65 o 
   4   6   5       86.38       85.86      2.02 o 
   5   6   5        0.39       -0.01      0.45 o 
   6   6   5       10.93       13.46      1.09 o 
   7   6   5        5.40        7.35      1.77 o 
 -11   7   5        0.58        0.17      1.67 o 
 -10   7   5        1.36        0.15      0.74 o 
  -9   7   5       13.90        9.71      1.33 o 
  -8   7   5        1.92        1.33      0.81 o 
  -7   7   5       12.02        9.29      1.14 o 
  -6   7   5      116.58      107.29      5.21 o 
  -5   7   5       28.79       22.19      1.08 o 
  -4   7   5        4.40        5.07      0.58 o 
  -3   7   5       55.66       48.18      1.31 o 
  -2   7   5       52.56       54.31      1.14 o 
  -1   7   5       68.36       73.11      1.36 o 
   0   7   5       71.00       68.43      1.31 o 
   1   7   5       14.68       14.02      0.79 o 
   2   7   5       14.08       12.65      0.81 o 
   3   7   5       14.13       12.34      0.87 o 
   4   7   5        3.18        4.45      0.67 o 
   5   7   5        6.46        7.43      0.88 o 
   6   7   5       20.88       23.59      1.35 o 
   7   7   5        4.95        5.13      1.81 o 
 -11   8   5        0.68        2.24      1.09 o 
 -10   8   5        7.04        4.20      1.31 o 
  -9   8   5        0.72        0.56      0.78 o 
  -8   8   5       17.98       15.77      1.65 o 
  -7   8   5       44.45       42.74      3.51 o 
  -6   8   5        2.16        2.06      0.97 o 
  -5   8   5      375.40      386.68      7.88 o 
  -4   8   5      564.38      554.77      7.50 o 
  -3   8   5        0.29        0.34      0.40 o 
  -2   8   5      309.74      295.79      3.76 o 
  -1   8   5      136.02      142.26      2.21 o 
   0   8   5       39.70       40.97      1.38 o 
   1   8   5       12.69       13.09      0.94 o 
   2   8   5       14.19       15.04      0.89 o 
   3   8   5        1.28        0.94      0.52 o 
   4   8   5       56.95       60.86      2.47 o 
   5   8   5        3.03        4.16      1.65 o 
   6   8   5        0.00       -0.77      0.81 o 
   7   8   5       56.50       63.02      4.20 o 
 -10   9   5        1.85        0.79      0.89 o 
  -9   9   5        0.21        0.45      0.78 o 
  -8   9   5        0.14        1.30      1.43 o 
  -7   9   5       34.43       32.15      1.82 o 
  -6   9   5        1.64        0.23      0.59 o 
  -5   9   5      113.35      113.24      2.70 o 
  -4   9   5        3.23        4.89      0.63 o 
  -3   9   5       36.61       36.14      1.24 o 
  -2   9   5       68.05       67.38      1.66 o 
  -1   9   5       10.71       12.13      0.64 o 
   0   9   5       38.47       37.26      1.03 o 
   1   9   5       56.28       56.42      1.54 o 
   2   9   5      138.26      151.36      4.75 o 
   3   9   5        5.81        7.58      0.78 o 
   4   9   5       22.00       21.03      1.14 o 
   5   9   5        0.04        0.01      0.84 o 
   6   9   5        0.93       -1.26      0.84 o 
 -10  10   5        1.16        0.75      1.04 o 
  -9  10   5        7.03        7.35      1.33 o 
  -8  10   5       14.49       11.45      1.40 o 
  -7  10   5        0.47        0.31      0.74 o 
  -6  10   5       14.10       14.23      1.08 o 
  -5  10   5        0.05        0.54      0.44 o 
  -4  10   5       48.87       45.43      1.73 o 
  -3  10   5      528.97      529.22      7.30 o 
  -2  10   5      115.07      111.64      2.31 o 
  -1  10   5       92.52       92.54      2.04 o 
   0  10   5       47.15       50.04      1.42 o 
   1  10   5       21.91       22.29      1.04 o 
   2  10   5       35.70       36.63      1.35 o 
   3  10   5        9.39       12.03      1.44 o 
   4  10   5        3.89        2.92      0.86 o 
   5  10   5        0.37       -0.19      0.79 o 
  -9  11   5       22.27       20.17      1.89 o 
  -8  11   5       17.22       15.36      2.51 o 
  -7  11   5        0.04       -0.82      0.55 o 
  -6  11   5       16.00       16.70      1.19 o 
  -5  11   5       28.16       27.85      1.24 o 
  -4  11   5        0.00        0.24      0.37 o 
  -3  11   5       26.12       26.12      1.15 o 
  -2  11   5        7.04        6.57      0.70 o 
  -1  11   5        2.24        3.01      0.57 o 
   0  11   5      162.88      164.71      3.58 o 
   1  11   5       67.21       72.69      2.24 o 
   2  11   5       10.03       11.78      1.08 o 
   3  11   5        1.12       -0.42      0.62 o 
   4  11   5        4.12        2.68      1.38 o 
   5  11   5        0.15       -0.85      0.88 o 
  -8  12   5        2.13        3.04      1.11 o 
  -7  12   5        2.24        2.98      0.80 o 
  -6  12   5        1.22        0.54      0.53 o 
  -5  12   5        3.41        5.57      0.74 o 
  -4  12   5        3.93        3.15      0.60 o 
  -3  12   5       23.48       24.92      1.41 o 
  -2  12   5        7.82       10.55      0.84 o 
  -1  12   5        0.05        0.36      0.54 o 
   0  12   5       18.68       18.53      1.24 o 
   1  12   5        3.42        2.56      1.03 o 
   2  12   5        2.89        1.49      1.06 o 
   3  12   5        0.01       -0.28      0.71 o 
   4  12   5        6.35        7.08      1.15 o 
  -7  13   5        3.64        5.08      0.84 o 
  -6  13   5        0.01        0.86      0.59 o 
  -5  13   5        7.07        6.43      0.97 o 
  -4  13   5        4.85        3.00      0.63 o 
  -3  13   5       11.87       12.15      0.92 o 
  -2  13   5        1.20        1.31      0.62 o 
  -1  13   5       34.73       34.25      1.60 o 
   0  13   5       33.21       35.36      2.22 o 
   1  13   5        0.31       -0.42      1.16 o 
   2  13   5        0.97        1.44      1.18 o 
   3  13   5        0.12       -1.25      1.90 o 
  -6  14   5        0.32        0.59      0.61 o 
  -5  14   5       20.04       19.90      1.23 o 
  -4  14   5       16.22       19.10      1.74 o 
  -3  14   5        5.33        6.11      0.93 o 
  -2  14   5        1.43        2.16      0.92 o 
  -1  14   5        6.25        6.40      2.25 o 
   0  14   5        4.84        6.07      1.34 o 
   1  14   5        0.40        0.24      1.02 o 
  -3  15   5        0.19        0.19      0.92 o 
  -2  15   5        2.16        2.76      1.11 o 
  -1  15   5       16.90       20.46      1.96 o 
 -12   0   6       10.39       13.00      2.87 o 
 -11   0   6        0.01        0.39      0.81 o 
 -10   0   6        2.19        2.16      0.96 o 
  -9   0   6       54.72       55.86      2.82 o 
  -8   0   6       88.86       91.48      3.64 o 
  -6   0   6      315.19      281.60      7.58 o 
  -5   0   6      189.66      197.91      5.73 o 
  -4   0   6        0.62        0.26      0.54 o 
  -3   0   6      361.51      408.55      7.60 o 
  -2   0   6      157.22      157.78      3.53 o 
  -1   0   6        0.00        1.35      0.53 o 
   0   0   6      291.77      277.27      9.38 o 
   1   0   6      238.24      238.70      5.16 o 
   2   0   6      119.87      115.49      4.36 o 
   3   0   6        9.17        5.15      1.20 o 
   4   0   6      158.17      147.21      5.44 o 
   5   0   6        2.77        2.58      1.18 o 
   6   0   6       22.04       19.53      2.26 o 
   7   0   6        3.93        6.83      1.62 o 
 -12   1   6        9.22       15.19      1.62 o 
 -11   1   6        1.99        2.28      0.91 o 
 -10   1   6       10.01       10.35      0.90 o 
  -9   1   6      225.89      234.81      5.01 o 
  -8   1   6       89.69       87.71      2.52 o 
  -6   1   6      192.03      185.21      3.86 o 
  -5   1   6       75.64       58.41      2.60 o 
  -4   1   6        0.12        0.34      0.27 o 
  -3   1   6      151.05      175.70      2.70 o 
  -2   1   6       63.45       62.34      1.47 o 
  -1   1   6       17.61       19.11      0.90 o 
   0   1   6       13.38       10.07      0.79 o 
   1   1   6       25.73       23.30      1.00 o 
   2   1   6      223.66      216.15      3.96 o 
   3   1   6      265.20      241.80      5.99 o 
   4   1   6       65.87       60.00      2.24 o 
   5   1   6       46.65       38.17      1.86 o 
   6   1   6       28.94       26.63      1.76 o 
   7   1   6        1.32        1.18      0.77 o 
 -12   2   6        2.53        3.14      1.06 o 
 -11   2   6       10.23        9.92      1.31 o 
 -10   2   6       53.87       53.93      2.41 o 
  -9   2   6        0.80        0.34      0.54 o 
  -8   2   6       20.03       17.56      1.78 o 
  -7   2   6      121.11      115.64      3.88 o 
  -6   2   6       14.62       16.09      1.96 o 
  -5   2   6      343.92      357.50      5.48 o 
  -4   2   6      104.31      106.44      1.70 o 
  -3   2   6       18.60       19.92      0.65 o 
  -2   2   6        0.58        0.46      0.23 o 
  -1   2   6      305.42      338.77      4.98 o 
   0   2   6      188.93      179.40      2.47 o 
   1   2   6        2.69        3.72      0.60 o 
   2   2   6       86.23       83.96      2.57 o 
   3   2   6        2.56        1.94      0.67 o 
   4   2   6       26.49       23.27      1.51 o 
   5   2   6        2.18        2.35      0.76 o 
   6   2   6        8.10       11.18      1.26 o 
   7   2   6        0.00       -0.73      0.56 o 
 -12   3   6        0.10        0.92      0.86 o 
 -11   3   6        0.00       -0.83      0.63 o 
 -10   3   6        0.11       -0.52      1.42 o 
  -9   3   6       17.32       18.86      1.53 o 
  -8   3   6       33.75       33.81      1.80 o 
  -7   3   6       42.61       39.28      3.39 o 
  -6   3   6       80.13       80.12      1.86 o 
  -5   3   6       26.92       23.69      0.96 o 
  -4   3   6       34.45       33.97      0.85 o 
  -3   3   6      135.04      134.41      1.75 o 
  -2   3   6       50.28       53.96      1.07 o 
  -1   3   6        0.79        0.94      0.30 o 
   0   3   6       19.95       18.44      0.76 o 
   1   3   6       57.02       57.23      1.37 o 
   2   3   6      135.96      129.76      2.36 o 
   3   3   6        2.03        4.53      0.74 o 
   4   3   6       47.67       38.42      1.81 o 
   5   3   6       12.95       14.56      1.31 o 
   6   3   6        0.25        1.04      0.92 o 
   7   3   6        9.66       11.90      1.35 o 
 -12   4   6        0.01        1.01      0.74 o 
 -11   4   6        2.78        6.43      1.22 o 
 -10   4   6       17.79       21.29      1.70 o 
  -9   4   6       67.90       63.99      2.80 o 
  -8   4   6       10.51        8.30      1.09 o 
  -7   4   6       33.66       24.98      1.54 o 
  -6   4   6       84.61       85.11      1.91 o 
  -5   4   6        7.24        5.44      0.43 o 
  -4   4   6       36.05       36.06      0.78 o 
  -3   4   6      149.60      145.44      1.88 o 
  -2   4   6      168.44      163.49      2.27 o 
  -1   4   6      484.81      509.24      6.53 o 
   0   4   6      108.09      102.48      1.96 o 
   1   4   6      148.17      139.49      2.43 o 
   2   4   6       35.98       43.70      1.54 o 
   3   4   6        1.84        1.85      0.47 o 
   4   4   6        1.84        2.93      0.76 o 
   5   4   6        1.48        3.03      0.79 o 
   6   4   6        5.72        8.16      1.14 o 
   7   4   6        0.44       -0.94      0.65 o 
 -12   5   6        3.28        3.36      1.40 o 
 -11   5   6        0.43       -0.09      0.76 o 
 -10   5   6       22.25       22.43      1.78 o 
  -9   5   6        0.14       -0.35      0.72 o 
  -8   5   6        0.86       -0.43      0.54 o 
  -7   5   6       96.56       86.08      2.86 o 
  -6   5   6       98.76       98.94      3.93 o 
  -5   5   6       69.11       68.30      1.63 o 
  -4   5   6        7.97        8.03      0.49 o 
  -3   5   6        1.32        1.67      0.31 o 
  -2   5   6        4.75        3.71      0.38 o 
  -1   5   6       24.60       18.36      0.79 o 
   0   5   6      136.96      136.02      2.37 o 
   1   5   6        5.35        4.84      0.57 o 
   2   5   6      384.64      377.75      5.33 o 
   3   5   6       13.78       13.98      0.87 o 
   4   5   6        0.03       -0.57      0.52 o 
   5   5   6        6.96        9.29      1.16 o 
   6   5   6        4.97        4.07      0.98 o 
   7   5   6        2.67        4.42      1.02 o 
 -11   6   6        0.85        0.87      0.94 o 
 -10   6   6       17.37       14.99      1.57 o 
  -9   6   6        1.23        2.24      0.84 o 
  -8   6   6        5.20        5.82      1.44 o 
  -7   6   6        0.09        0.89      0.65 o 
  -6   6   6       98.03       97.84      2.95 o 
  -5   6   6       92.61       82.93      2.05 o 
  -4   6   6        0.22       -0.28      0.25 o 
  -3   6   6        3.66        3.44      0.39 o 
  -2   6   6       72.39       69.64      1.31 o 
  -1   6   6        1.58        3.53      0.59 o 
   0   6   6       16.71       17.86      0.84 o 
   1   6   6       47.93       43.26      1.29 o 
   2   6   6        0.20        1.10      0.59 o 
   3   6   6       24.73       25.72      1.13 o 
   4   6   6       25.36       24.87      1.18 o 
   5   6   6        4.04        3.84      1.67 o 
   6   6   6        0.16        0.24      0.76 o 
 -11   7   6        3.51        2.02      0.99 o 
 -10   7   6       10.39        8.36      1.33 o 
  -9   7   6       87.81       89.44      3.29 o 
  -8   7   6       80.57       77.01      2.88 o 
  -7   7   6       33.25       33.18      1.82 o 
  -6   7   6        7.50        5.90      0.94 o 
  -5   7   6       24.26       22.72      1.32 o 
  -4   7   6        1.54        3.40      0.52 o 
  -3   7   6      385.51      381.36      4.66 o 
  -2   7   6       94.64       78.93      1.47 o 
  -1   7   6        0.86        1.71      0.58 o 
   0   7   6        8.42       10.93      0.97 o 
   1   7   6        1.70        1.87      0.53 o 
   2   7   6        2.22        3.32      0.60 o 
   3   7   6       54.79       53.47      1.79 o 
   4   7   6       35.29       28.83      2.15 o 
   5   7   6        0.36       -0.62      0.61 o 
   6   7   6        0.60        1.25      0.79 o 
 -11   8   6        5.90        4.22      1.23 o 
 -10   8   6        0.04       -0.54      0.81 o 
  -9   8   6        1.46        0.22      0.75 o 
  -8   8   6        0.00       -0.46      0.81 o 
  -7   8   6       27.71       26.88      3.19 o 
  -6   8   6       50.38       39.61      1.87 o 
  -5   8   6      319.78      313.66      4.83 o 
  -4   8   6      228.77      220.67      3.64 o 
  -3   8   6      124.94      118.96      2.33 o 
  -2   8   6       89.23       87.44      1.84 o 
  -1   8   6       78.35       73.96      1.69 o 
   0   8   6        1.36        0.98      0.44 o 
   1   8   6        6.35        8.35      1.11 o 
   2   8   6       26.82       25.50      1.13 o 
   3   8   6        1.08        1.29      0.52 o 
   4   8   6       30.17       29.67      1.32 o 
   5   8   6        7.47        8.03      1.14 o 
   6   8   6       14.36       14.42      2.33 o 
 -10   9   6        1.39        3.09      1.11 o 
  -9   9   6        3.65        3.24      1.27 o 
  -8   9   6        0.75        1.58      0.79 o 
  -7   9   6       42.04       36.86      2.00 o 
  -6   9   6        1.10        1.08      0.55 o 
  -5   9   6       49.17       46.33      1.49 o 
  -4   9   6        0.22        0.06      0.50 o 
  -3   9   6       71.48       69.63      1.75 o 
  -2   9   6      121.84      112.76      2.88 o 
  -1   9   6        7.15        7.13      0.81 o 
   0   9   6        2.71        4.50      0.57 o 
   1   9   6        0.39       -0.29      0.41 o 
   2   9   6        1.51        2.55      0.61 o 
   3   9   6        8.67       12.50      0.94 o 
   4   9   6        0.08        0.31      0.53 o 
   5   9   6        5.16        4.82      1.66 o 
 -10  10   6       40.78       45.20      3.95 o 
  -9  10   6        5.35        9.97      1.46 o 
  -8  10   6        2.14        2.01      1.11 o 
  -7  10   6        4.40        6.37      1.13 o 
  -6  10   6        0.34        0.52      0.51 o 
  -5  10   6        0.77        0.77      0.74 o 
  -4  10   6        0.77        0.17      0.51 o 
  -3  10   6        1.60        0.86      0.66 o 
  -2  10   6      125.32      124.69      3.19 o 
  -1  10   6       83.43       82.08      3.56 o 
   0  10   6        4.01        4.30      0.77 o 
   1  10   6       57.58       64.73      1.76 o 
   2  10   6      129.98      144.50      2.88 o 
   3  10   6       11.18       11.19      0.94 o 
   4  10   6        3.11        2.83      0.90 o 
  -9  11   6        1.17        1.29      1.02 o 
  -8  11   6       10.99       13.33      1.54 o 
  -7  11   6       10.13        9.66      1.03 o 
  -6  11   6        2.18        1.56      0.72 o 
  -5  11   6        3.45        3.05      0.59 o 
  -4  11   6        4.08        5.86      0.93 o 
  -3  11   6        3.55        4.15      0.73 o 
  -2  11   6        7.24        6.86      0.85 o 
  -1  11   6        0.25        0.05      0.67 o 
   0  11   6        0.01        1.16      0.64 o 
   1  11   6        1.16       -0.40      0.59 o 
   2  11   6        0.10       -0.24      1.03 o 
   3  11   6        1.47        1.23      0.78 o 
   4  11   6        0.21        1.00      0.80 o 
  -8  12   6        7.85        7.15      1.37 o 
  -7  12   6        2.32        2.57      0.66 o 
  -6  12   6        2.93        2.14      0.62 o 
  -5  12   6        0.25        0.03      0.46 o 
  -4  12   6        0.59       -0.63      0.58 o 
  -3  12   6       13.62       16.34      1.40 o 
  -2  12   6        1.66        1.52      0.64 o 
  -1  12   6        9.35       10.75      1.94 o 
   0  12   6       79.77       88.04      2.59 o 
   1  12   6        0.72        1.06      1.53 o 
   2  12   6        3.55        1.76      1.16 o 
   3  12   6        1.13       -0.84      1.18 o 
  -7  13   6       23.58       21.99      1.88 o 
  -6  13   6       44.43       47.69      2.09 o 
  -5  13   6        8.42        7.06      0.87 o 
  -4  13   6       24.29       29.34      1.56 o 
  -3  13   6        0.19        0.34      0.61 o 
  -2  13   6        0.60        0.33      0.60 o 
  -1  13   6        5.33        6.43      1.32 o 
   0  13   6        0.13        0.95      0.94 o 
   1  13   6        2.29        1.77      1.15 o 
   2  13   6        4.59        6.09      1.44 o 
  -5  14   6        6.96        8.19      1.08 o 
  -4  14   6        2.59        2.54      0.78 o 
  -3  14   6       15.54       22.76      2.09 o 
  -2  14   6        0.11        0.70      0.86 o 
  -1  14   6        0.92       -0.86      0.86 o 
   0  14   6       10.03        7.97      1.53 o 
 -12   1   7        8.40        8.61      2.92 o 
 -11   1   7        4.36        5.60      1.09 o 
 -10   1   7        2.72        4.13      0.72 o 
  -9   1   7      192.95      194.71      4.40 o 
  -8   1   7       69.70       72.48      2.35 o 
  -7   1   7      138.79      131.47      3.18 o 
  -6   1   7      201.43      183.05      3.97 o 
  -5   1   7       12.21       17.91      0.81 o 
  -4   1   7      241.69      241.66      3.60 o 
  -3   1   7      107.99      109.46      2.17 o 
  -2   1   7        3.95        4.14      0.55 o 
  -1   1   7       34.82       30.47      1.10 o 
   0   1   7      483.41      498.78      6.68 o 
   1   1   7      105.15      104.54      2.20 o 
   2   1   7        9.26        7.65      0.87 o 
   3   1   7      111.07      112.99      3.29 o 
   4   1   7       12.04       11.53      1.23 o 
   5   1   7       27.20       22.36      1.67 o 
   6   1   7       11.14       10.97      1.37 o 
 -12   2   7        2.67        1.57      0.93 o 
 -11   2   7        2.57        3.62      0.98 o 
 -10   2   7        4.06        4.71      1.01 o 
  -9   2   7       25.60       25.99      1.71 o 
  -8   2   7      311.02      322.09      5.44 o 
  -7   2   7        2.29        3.90      0.59 o 
  -6   2   7      150.84      146.27      2.88 o 
  -5   2   7        3.64        4.82      0.45 o 
  -4   2   7       59.09       56.21      1.18 o 
  -3   2   7       75.14       75.21      1.58 o 
  -2   2   7       81.90       83.22      1.73 o 
  -1   2   7        0.73        0.77      0.30 o 
   0   2   7       21.15       21.85      0.99 o 
   1   2   7        4.69        7.06      0.82 o 
   2   2   7       86.27       83.19      2.27 o 
   3   2   7       40.60       38.74      1.86 o 
   4   2   7       23.54       22.76      1.62 o 
   5   2   7        3.02        2.84      1.06 o 
   6   2   7        0.01       -0.91      0.65 o 
 -12   3   7        0.76        1.63      0.98 o 
 -11   3   7       17.64       16.53      1.68 o 
 -10   3   7       19.57       22.76      1.74 o 
  -9   3   7        6.43        8.31      1.16 o 
  -8   3   7       10.94        9.98      1.42 o 
  -7   3   7       67.52       68.46      1.81 o 
  -6   3   7       19.95       19.84      0.83 o 
  -5   3   7       79.52       94.01      1.66 o 
  -4   3   7        0.89        0.91      0.29 o 
  -3   3   7       15.11       14.89      0.73 o 
  -2   3   7       35.93       33.49      1.01 o 
  -1   3   7       13.94       11.78      0.60 o 
   0   3   7      146.10      150.31      3.08 o 
   1   3   7       12.84       14.79      1.44 o 
   2   3   7       13.84       13.63      1.04 o 
   3   3   7        1.49        2.13      0.75 o 
   4   3   7        2.38        2.47      0.79 o 
   5   3   7       10.53       13.05      1.38 o 
   6   3   7        0.02        1.83      0.81 o 
 -12   4   7        4.81        4.59      1.21 o 
 -11   4   7       14.12       10.81      1.47 o 
 -10   4   7       13.95       12.89      1.47 o 
  -9   4   7       41.93       40.09      4.74 o 
  -8   4   7       55.34       54.76      2.32 o 
  -7   4   7      126.63      136.31      3.73 o 
  -6   4   7        6.89       11.96      1.11 o 
  -5   4   7       16.85       19.23      1.03 o 
  -4   4   7        1.60        2.23      0.39 o 
  -3   4   7        0.43        0.60      0.32 o 
  -2   4   7      122.92      130.31      2.01 o 
  -1   4   7      148.55      136.49      2.36 o 
   0   4   7       66.51       70.01      1.58 o 
   1   4   7       51.85       55.83      1.80 o 
   2   4   7       45.64       44.67      1.68 o 
   3   4   7       26.00       26.63      1.62 o 
   4   4   7       14.36       14.36      1.33 o 
   5   4   7        0.88        3.08      0.89 o 
   6   4   7        0.58       -0.45      0.70 o 
 -12   5   7        5.71        5.88      1.64 o 
 -11   5   7        0.79       -0.10      0.77 o 
 -10   5   7        5.29        2.50      0.90 o 
  -9   5   7        0.33        0.27      0.65 o 
  -8   5   7       20.53       19.52      1.57 o 
  -7   5   7      165.37      155.51      4.50 o 
  -6   5   7       28.13       21.31      2.27 o 
  -5   5   7        4.22        2.96      0.48 o 
  -4   5   7       27.08       19.44      0.73 o 
  -3   5   7        3.55        3.83      0.49 o 
  -2   5   7       21.96       22.15      0.89 o 
  -1   5   7      130.06      127.86      2.31 o 
   0   5   7        5.23        3.67      0.51 o 
   1   5   7        8.90        9.33      0.71 o 
   2   5   7       41.83       41.88      1.65 o 
   3   5   7        2.57        3.97      0.94 o 
   4   5   7       17.46       12.68      1.30 o 
   5   5   7       11.78       13.50      1.64 o 
   6   5   7        0.86        0.40      1.09 o 
 -11   6   7        0.01       -0.09      1.11 o 
 -10   6   7        2.35        3.79      1.01 o 
  -9   6   7        2.90        3.86      1.25 o 
  -8   6   7        0.01        0.90      1.12 o 
  -7   6   7       97.52       93.74      3.03 o 
  -6   6   7        1.93        1.98      0.54 o 
  -5   6   7       67.23       63.91      1.63 o 
  -4   6   7       83.50       81.67      1.53 o 
  -3   6   7        5.61        6.17      0.58 o 
  -2   6   7      101.53       99.78      1.98 o 
  -1   6   7        0.44        1.79      0.43 o 
   0   6   7        0.83        0.77      0.50 o 
   1   6   7       10.94       11.81      1.10 o 
   2   6   7       28.64       26.09      3.46 o 
   3   6   7        0.78        1.24      0.88 o 
   4   6   7        0.11        0.18      0.66 o 
   5   6   7       11.20       11.05      1.32 o 
 -11   7   7        1.19        1.88      1.06 o 
 -10   7   7        0.35       -0.56      1.15 o 
  -9   7   7        1.05        1.42      1.46 o 
  -8   7   7        5.03        4.74      1.27 o 
  -7   7   7       18.73       13.15      1.85 o 
  -6   7   7       15.19       13.10      1.06 o 
  -5   7   7        1.63        1.14      0.41 o 
  -4   7   7       82.54       79.66      2.19 o 
  -3   7   7       89.28       93.63      1.94 o 
  -2   7   7       60.77       63.68      1.56 o 
  -1   7   7        0.36        0.03      0.38 o 
   0   7   7      146.56      143.30      2.65 o 
   1   7   7        0.00        0.12      0.41 o 
   2   7   7       12.55       16.44      1.60 o 
   3   7   7       12.48       12.27      1.11 o 
   4   7   7        5.47        3.14      2.07 o 
   5   7   7        1.56        1.60      0.85 o 
 -10   8   7        3.50        6.01      1.26 o 
  -9   8   7        0.84        0.92      1.00 o 
  -8   8   7       16.22       13.10      1.44 o 
  -7   8   7       88.71       87.39      3.96 o 
  -6   8   7        0.20        0.01      0.69 o 
  -5   8   7       39.84       37.13      1.32 o 
  -4   8   7       32.32       31.09      1.47 o 
  -3   8   7       40.85       39.30      1.58 o 
  -2   8   7      226.07      229.08      4.38 o 
  -1   8   7       48.47       49.67      1.44 o 
   0   8   7        2.42        3.15      0.55 o 
   1   8   7        3.67        3.73      0.59 o 
   2   8   7        0.52        0.91      0.60 o 
   3   8   7        1.61        2.09      0.72 o 
   4   8   7        0.43       -0.40      0.69 o 
   5   8   7        7.98        9.92      1.33 o 
 -10   9   7        5.10        5.17      1.29 o 
  -9   9   7        3.83        3.57      1.06 o 
  -8   9   7        2.25        1.66      1.54 o 
  -7   9   7        3.83        4.50      0.85 o 
  -6   9   7       13.34       12.49      0.91 o 
  -5   9   7       12.87       12.73      0.90 o 
  -4   9   7       45.60       45.20      1.72 o 
  -3   9   7        0.96        1.20      0.53 o 
  -2   9   7       60.46       58.50      1.93 o 
  -1   9   7        8.40        9.41      0.93 o 
   0   9   7       44.34       42.12      1.39 o 
   1   9   7        0.08        0.05      0.45 o 
   2   9   7        0.08       -0.02      0.47 o 
   3   9   7        1.45        1.12      1.05 o 
   4   9   7        1.37        1.30      0.80 o 
  -9  10   7        3.41        2.77      1.24 o 
  -8  10   7        0.96       -0.38      0.79 o 
  -7  10   7       12.03       12.56      1.21 o 
  -6  10   7       28.37       27.41      1.47 o 
  -5  10   7       26.11       25.82      1.48 o 
  -4  10   7       42.68       44.28      1.74 o 
  -3  10   7       13.98       14.06      1.08 o 
  -2  10   7       27.58       27.68      1.43 o 
  -1  10   7       42.84       40.74      1.71 o 
   0  10   7       79.74       85.55      2.97 o 
   1  10   7        8.43        7.22      0.78 o 
   2  10   7        0.14        0.62      0.53 o 
   3  10   7        1.77        1.69      0.79 o 
  -8  11   7       14.94       16.50      1.69 o 
  -7  11   7        2.28        2.95      0.85 o 
  -6  11   7        0.39        0.64      0.62 o 
  -5  11   7        0.23        0.81      0.54 o 
  -4  11   7        2.95        4.51      0.77 o 
  -3  11   7        0.03       -0.44      0.43 o 
  -2  11   7        3.58        4.12      0.75 o 
  -1  11   7       36.57       37.50      1.70 o 
   0  11   7       71.51       68.09      2.29 o 
   1  11   7        9.34       10.41      1.12 o 
   2  11   7        5.65        7.10      1.39 o 
  -7  12   7        0.08        0.02      0.59 o 
  -6  12   7        0.26        0.20      0.60 o 
  -5  12   7        0.67        0.14      0.69 o 
  -4  12   7        0.05       -0.05      0.54 o 
  -3  12   7        0.06       -0.28      0.45 o 
  -2  12   7        2.06        3.57      0.78 o 
  -1  12   7        0.18        0.44      0.65 o 
   0  12   7        0.05        0.43      0.72 o 
   1  12   7        4.51        4.07      1.85 o 
  -6  13   7        4.77        5.80      1.00 o 
  -5  13   7        6.75        7.22      1.04 o 
  -4  13   7        1.19        1.20      1.36 o 
  -3  13   7        2.36        2.82      0.78 o 
  -2  13   7        3.96        3.74      0.86 o 
  -1  13   7        0.08       -0.91      0.61 o 
   0  13   7        1.79        3.01      1.78 o 
 -12   0   8        0.94        0.77      1.45 o 
 -10   0   8       11.48       10.99      1.54 o 
  -9   0   8       91.93      108.49      4.34 o 
  -8   0   8       25.30       26.75      2.04 o 
  -7   0   8      114.17      111.46      4.18 o 
  -6   0   8        0.18        0.51      0.55 o 
  -5   0   8       77.42       68.24      2.28 o 
  -4   0   8        0.08        0.31      0.47 o 
  -3   0   8       71.23       64.21      2.17 o 
  -2   0   8      317.89      308.72      6.40 o 
  -1   0   8       15.80       15.54      1.29 o 
   0   0   8      274.87      282.33      6.17 o 
   1   0   8        8.81        6.90      1.09 o 
   2   0   8        0.38        0.66      1.00 o 
   3   0   8        2.29        4.05      1.33 o 
   4   0   8        8.30        9.22      1.83 o 
   5   0   8       31.85       25.45      2.64 o 
 -12   1   8       16.75       18.40      3.18 o 
 -11   1   8        8.99       10.00      3.07 o 
 -10   1   8        3.35        6.07      1.11 o 
  -9   1   8        4.50        5.61      0.89 o 
  -8   1   8       28.54       29.32      3.42 o 
  -7   1   8       96.15       94.79      2.66 o 
  -6   1   8       93.42       90.87      1.95 o 
  -5   1   8       10.51        9.63      0.99 o 
  -4   1   8        9.82       10.93      0.69 o 
  -3   1   8        6.17        4.55      0.72 o 
  -2   1   8       95.77       94.57      1.99 o 
  -1   1   8       59.54       68.04      1.72 o 
   0   1   8       55.90       58.78      1.66 o 
   1   1   8        1.35        3.84      0.85 o 
   2   1   8        9.57        8.68      1.59 o 
   3   1   8        0.60        0.11      0.69 o 
   4   1   8       33.78       22.95      1.72 o 
   5   1   8       21.12       13.14      1.79 o 
 -12   2   8        3.85        5.52      1.91 o 
 -11   2   8       14.52       12.51      1.49 o 
 -10   2   8        9.36       11.28      1.34 o 
  -9   2   8        0.18        0.97      1.67 o 
  -8   2   8       25.76       22.80      1.18 o 
  -7   2   8      111.06      111.62      4.10 o 
  -6   2   8       50.83       49.22      1.24 o 
  -5   2   8       96.82      108.88      1.89 o 
  -4   2   8       30.15       28.13      1.01 o 
  -3   2   8       15.57       18.51      0.87 o 
  -2   2   8      262.82      266.76      4.40 o 
  -1   2   8        0.12        0.01      0.45 o 
   0   2   8       51.85       51.96      1.54 o 
   1   2   8       33.06       37.08      1.55 o 
   2   2   8       12.34       11.56      1.08 o 
   3   2   8        3.03        2.24      0.84 o 
   4   2   8        1.76        1.10      1.52 o 
   5   2   8       46.85       44.31      2.26 o 
 -12   3   8        0.21       -0.16      0.87 o 
 -11   3   8        0.01        0.15      0.75 o 
 -10   3   8        0.03        0.22      0.68 o 
  -9   3   8       25.89       29.12      3.18 o 
  -8   3   8        3.16        2.63      0.79 o 
  -7   3   8       86.85       86.42      2.16 o 
  -6   3   8        0.16        0.13      0.36 o 
  -5   3   8        8.21        9.67      0.80 o 
  -4   3   8        8.93       10.13      0.67 o 
  -3   3   8       72.30       66.06      1.59 o 
  -2   3   8      140.22      137.70      2.52 o 
  -1   3   8        1.49        2.59      0.71 o 
   0   3   8       53.69       58.61      1.88 o 
   1   3   8       20.45       16.66      1.17 o 
   2   3   8        1.50        1.44      0.87 o 
   3   3   8        9.33       12.55      2.62 o 
   4   3   8        0.01       -0.17      0.64 o 
   5   3   8        3.21        4.38      1.06 o 
 -12   4   8        5.01        5.63      1.28 o 
 -11   4   8       24.11       23.33      2.26 o 
 -10   4   8        0.11       -0.23      0.70 o 
  -9   4   8       15.27       12.74      1.38 o 
  -8   4   8       12.52        9.83      1.20 o 
  -7   4   8        2.94        4.42      0.98 o 
  -6   4   8      150.98      148.33      2.85 o 
  -5   4   8        0.31        0.54      0.45 o 
  -4   4   8        2.25        4.13      0.62 o 
  -3   4   8       12.78       11.56      0.69 o 
  -2   4   8       49.58       52.99      1.67 o 
  -1   4   8        0.13        0.37      0.48 o 
   0   4   8       45.95       45.09      1.85 o 
   1   4   8        5.05        7.16      1.01 o 
   2   4   8        8.97       10.93      1.15 o 
   3   4   8       10.47       10.71      1.11 o 
   4   4   8        0.00       -0.90      0.64 o 
   5   4   8        0.23        0.51      0.76 o 
 -11   5   8        4.46        5.49      1.23 o 
 -10   5   8        4.51        3.68      1.11 o 
  -9   5   8        2.32        2.68      0.90 o 
  -8   5   8        5.00        2.18      1.25 o 
  -7   5   8      107.09      112.84      4.29 o 
  -6   5   8        8.82       12.01      0.98 o 
  -5   5   8        0.12        0.25      0.43 o 
  -4   5   8       96.54       86.31      1.84 o 
  -3   5   8       22.94       22.35      0.93 o 
  -2   5   8       53.67       52.90      1.44 o 
  -1   5   8       13.88       12.14      0.94 o 
   0   5   8        4.74        6.80      0.84 o 
   1   5   8       61.90       58.46      1.99 o 
   2   5   8        9.09        8.97      1.03 o 
   3   5   8       18.68       14.63      1.47 o 
   4   5   8        3.27        4.35      1.02 o 
   5   5   8       35.77       25.51      2.78 o 
 -11   6   8        0.35        0.33      0.90 o 
 -10   6   8        0.15        0.51      1.04 o 
  -9   6   8        3.57        2.12      0.82 o 
  -8   6   8       19.05       16.43      2.12 o 
  -7   6   8       34.25       32.34      1.53 o 
  -6   6   8        5.91        6.56      1.09 o 
  -5   6   8        0.08        0.41      0.61 o 
  -4   6   8        5.71        7.32      0.76 o 
  -3   6   8        5.92        6.50      0.76 o 
  -2   6   8        7.22        6.18      0.60 o 
  -1   6   8       12.42       13.34      1.39 o 
   0   6   8       55.61       53.07      1.82 o 
   1   6   8        1.26        1.48      0.63 o 
   2   6   8        6.10        7.10      0.96 o 
   3   6   8        4.25        4.44      1.49 o 
   4   6   8        2.93        3.75      1.88 o 
 -11   7   8        2.40        2.43      1.11 o 
 -10   7   8        0.77        0.08      0.93 o 
  -9   7   8        7.65        6.08      1.15 o 
  -8   7   8        5.76        6.82      1.14 o 
  -7   7   8        0.24        1.61      0.64 o 
  -6   7   8       34.45       32.71      1.93 o 
  -5   7   8        0.80        0.28      0.47 o 
  -4   7   8      207.76      193.76      3.94 o 
  -3   7   8        0.99        1.27      0.80 o 
  -2   7   8        9.23       12.40      0.97 o 
  -1   7   8       28.69       32.86      1.18 o 
   0   7   8       26.18       35.15      1.53 o 
   1   7   8        0.26        1.74      0.59 o 
   2   7   8        2.20        2.13      0.75 o 
   3   7   8        0.02       -0.11      0.64 o 
   4   7   8        3.51        0.73      0.81 o 
 -10   8   8       15.34       17.69      1.76 o 
  -9   8   8        8.08       11.71      1.45 o 
  -8   8   8        8.12        7.76      1.02 o 
  -7   8   8        0.01        0.73      0.72 o 
  -6   8   8       20.89       20.66      2.62 o 
  -5   8   8       25.29       22.24      1.61 o 
  -4   8   8       33.16       30.71      1.43 o 
  -3   8   8       88.45       92.15      3.06 o 
  -2   8   8      118.72      114.78      2.83 o 
  -1   8   8       17.86       19.04      1.30 o 
   0   8   8        0.01        0.30      0.86 o 
   1   8   8        5.47        5.15      1.16 o 
   2   8   8        1.21        1.03      1.08 o 
   3   8   8        0.19        0.69      0.88 o 
  -9   9   8        1.80        3.50      2.17 o 
  -8   9   8        6.28        7.41      1.01 o 
  -7   9   8        1.09        3.55      1.43 o 
  -6   9   8        1.58        1.53      0.59 o 
  -5   9   8        7.54        6.25      0.85 o 
  -4   9   8       16.49       18.24      1.58 o 
  -3   9   8       36.55       36.87      1.60 o 
  -2   9   8       10.74        8.95      0.93 o 
  -1   9   8        0.03        0.82      0.56 o 
   0   9   8        0.78        1.08      0.60 o 
   1   9   8        7.94        8.99      1.01 o 
   2   9   8        0.66        0.07      0.66 o 
   3   9   8        0.16       -0.20      0.74 o 
  -9  10   8        0.45        2.08      0.88 o 
  -8  10   8       31.93       42.13      3.30 o 
  -7  10   8        5.27        6.00      1.25 o 
  -6  10   8        0.18        0.25      0.54 o 
  -5  10   8        0.28        0.91      0.53 o 
  -4  10   8        0.42        0.78      0.53 o 
  -3  10   8        5.16        5.18      0.81 o 
  -2  10   8       17.00       14.68      1.15 o 
  -1  10   8        4.81        5.07      0.86 o 
   0  10   8        5.16        5.94      1.02 o 
   1  10   8       34.65       34.95      7.84 o 
   2  10   8       20.96       15.94      1.32 o 
  -8  11   8        0.02       -0.13      0.99 o 
  -7  11   8        0.32        1.42      0.93 o 
  -6  11   8        3.98        4.15      1.02 o 
  -5  11   8        2.85        4.20      0.84 o 
  -4  11   8        2.71        4.09      0.80 o 
  -3  11   8        3.30        3.28      0.78 o 
  -2  11   8        5.35        4.60      0.90 o 
  -1  11   8        1.47        1.01      0.72 o 
   0  11   8        7.54        9.31      1.11 o 
   1  11   8        5.98        6.56      1.37 o 
  -6  12   8       11.74       11.87      1.54 o 
  -5  12   8        0.01        1.33      0.69 o 
  -4  12   8        0.10        0.21      0.61 o 
  -3  12   8        0.04       -0.46      0.60 o 
  -2  12   8        0.01        0.22      0.62 o 
  -1  12   8        2.64        3.55      0.86 o 
 -12   1   9        5.17        3.84      2.01 o 
 -11   1   9       10.40       12.04      1.44 o 
 -10   1   9        2.22        3.50      0.95 o 
  -9   1   9       55.54       60.94      4.09 o 
  -8   1   9        0.66        0.49      0.35 o 
  -7   1   9       11.13       10.86      0.70 o 
  -6   1   9       20.69       19.42      0.95 o 
  -5   1   9       96.16      101.09      2.11 o 
  -4   1   9       17.39       17.14      0.89 o 
  -3   1   9       15.48       15.31      0.87 o 
  -2   1   9       73.95       78.21      1.89 o 
  -1   1   9      150.81      141.47      2.75 o 
   0   1   9       45.07       43.30      1.50 o 
   1   1   9       11.85       15.33      1.21 o 
   2   1   9       18.55       18.77      1.59 o 
   3   1   9       26.35       24.03      1.83 o 
   4   1   9       10.26       10.93      1.43 o 
 -12   2   9        9.11        6.88      1.34 o 
 -11   2   9        2.65        4.09      1.20 o 
 -10   2   9        0.06       -0.10      0.66 o 
  -9   2   9       41.86       40.77      3.39 o 
  -8   2   9        5.76        6.80      0.68 o 
  -7   2   9       64.71       69.33      2.02 o 
  -6   2   9      131.42      134.44      2.96 o 
  -5   2   9      209.61      214.55      3.50 o 
  -4   2   9       18.32       17.13      1.39 o 
  -3   2   9       29.13       33.02      1.21 o 
  -2   2   9       21.48       24.48      1.08 o 
  -1   2   9        0.04       -0.69      0.46 o 
   0   2   9        0.27       -0.12      0.55 o 
   1   2   9       15.23       13.04      1.13 o 
   2   2   9        9.82       12.33      2.16 o 
   3   2   9        1.29        0.30      0.73 o 
   4   2   9        1.43        0.18      0.85 o 
 -11   3   9       45.31       53.77      4.62 o 
 -10   3   9        0.02        0.24      0.71 o 
  -9   3   9        0.59        0.06      1.12 o 
  -8   3   9       11.31        7.80      1.14 o 
  -7   3   9        2.71        2.53      0.58 o 
  -6   3   9        6.57        6.36      0.74 o 
  -5   3   9        9.23       11.56      0.89 o 
  -4   3   9        0.16        0.12      0.59 o 
  -3   3   9        1.09        0.88      0.52 o 
  -2   3   9       23.04       25.06      1.25 o 
  -1   3   9        0.97        1.44      0.65 o 
   0   3   9        3.99        3.11      0.76 o 
   1   3   9       13.85       12.09      1.11 o 
   2   3   9        1.04        1.37      0.77 o 
   3   3   9        4.83        7.41      1.22 o 
   4   3   9        1.52        0.69      0.92 o 
 -11   4   9        2.04        2.54      1.01 o 
 -10   4   9        8.48        9.70      1.34 o 
  -9   4   9       62.90       62.46      4.03 o 
  -8   4   9        0.42       -0.31      0.62 o 
  -7   4   9        0.13        0.17      0.58 o 
  -6   4   9       67.52       68.95      2.00 o 
  -5   4   9        0.00        0.40      0.43 o 
  -4   4   9       72.71       69.22      3.22 o 
  -3   4   9        0.06        0.33      0.44 o 
  -2   4   9       91.51       85.48      2.31 o 
  -1   4   9        0.93       -0.16      0.51 o 
   0   4   9       37.55       35.28      1.57 o 
   1   4   9        0.11        0.39      0.68 o 
   2   4   9       30.57       31.62      7.00 o 
   3   4   9        2.59        2.25      1.38 o 
   4   4   9        0.92        0.41      0.78 o 
 -11   5   9        1.78        1.41      0.99 o 
 -10   5   9       16.01       17.16      1.68 o 
  -9   5   9        2.23        2.14      1.02 o 
  -8   5   9       12.59        7.95      1.21 o 
  -7   5   9        0.93       -0.19      0.70 o 
  -6   5   9        4.86        6.03      1.58 o 
  -5   5   9       21.72       23.08      2.00 o 
  -4   5   9       12.58       12.97      1.17 o 
  -3   5   9        1.35        2.02      0.61 o 
  -2   5   9       19.55       20.64      1.22 o 
  -1   5   9        0.28        0.06      0.56 o 
   0   5   9       24.72       24.03      1.36 o 
   1   5   9        0.07       -0.17      0.61 o 
   2   5   9        8.96        9.73      1.11 o 
   3   5   9        0.18        0.16      0.73 o 
 -10   6   9        0.08        0.48      0.80 o 
  -9   6   9       12.78       22.60      2.45 o 
  -8   6   9       21.64       24.39      2.39 o 
  -7   6   9        7.66        7.29      2.13 o 
  -6   6   9        6.03        7.34      2.03 o 
  -5   6   9       21.38       22.58      1.70 o 
  -4   6   9       33.81       28.24      1.49 o 
  -3   6   9        1.59        0.37      0.53 o 
  -2   6   9       37.75       38.44      1.57 o 
  -1   6   9        0.67        1.26      0.64 o 
   0   6   9        5.45        5.41      0.87 o 
   1   6   9        1.30        1.26      0.67 o 
   2   6   9        4.78        2.98      0.86 o 
   3   6   9        0.09       -1.20      0.95 o 
 -10   7   9        1.21        1.87      1.39 o 
  -9   7   9        3.39        5.78      1.20 o 
  -8   7   9        0.17       -0.60      0.69 o 
  -7   7   9        0.52        0.57      0.76 o 
  -6   7   9        0.05       -0.37      1.01 o 
  -5   7   9       26.47       24.20      1.81 o 
  -4   7   9       19.86       21.27      1.21 o 
  -3   7   9        9.66       10.17      1.31 o 
  -2   7   9        7.76       10.51      0.98 o 
  -1   7   9       77.87       72.84      2.24 o 
   0   7   9       17.13       16.46      1.23 o 
   1   7   9       20.42       18.77      1.34 o 
   2   7   9        0.86        0.73      0.75 o 
  -9   8   9        0.38        2.66      1.00 o 
  -8   8   9        7.82        6.90      1.91 o 
  -7   8   9        8.93        7.34      1.30 o 
  -6   8   9        6.30        9.35      1.36 o 
  -5   8   9       21.94       21.53      1.29 o 
  -4   8   9       33.57       35.96      2.44 o 
  -3   8   9        3.95        1.26      0.87 o 
  -2   8   9        4.77        4.12      1.14 o 
  -1   8   9        0.10        0.36      0.56 o 
   0   8   9       10.63        9.17      1.34 o 
   1   8   9       13.69       12.07      1.39 o 
   2   8   9        4.18        3.76      1.00 o 
  -9   9   9        2.81        3.94      1.20 o 
  -8   9   9        2.92        3.20      1.45 o 
  -7   9   9       12.70       16.61      2.63 o 
  -6   9   9        4.33        4.65      1.53 o 
  -5   9   9        2.64        2.86      0.70 o 
  -4   9   9        3.48        3.45      0.73 o 
  -3   9   9       11.41        9.56      0.99 o 
  -2   9   9       14.73       14.19      2.63 o 
  -1   9   9        0.68        0.51      0.97 o 
   0   9   9        0.65        0.09      1.03 o 
   1   9   9        0.02        1.16      1.32 o 
  -8  10   9        5.85        7.98      1.46 o 
  -7  10   9        0.53        2.34      1.07 o 
  -6  10   9       22.49       20.44      1.41 o 
  -5  10   9       13.12       13.04      1.17 o 
  -4  10   9        2.27        2.72      0.73 o 
  -3  10   9        1.64        2.22      0.71 o 
  -2  10   9        0.48       -0.75      0.96 o 
  -1  10   9       18.31       18.33      1.54 o 
   0  10   9        3.67        2.30      1.14 o 
  -6  11   9       10.06       11.44      1.22 o 
  -5  11   9        2.58        2.28      0.77 o 
  -4  11   9        0.18        0.23      0.75 o 
  -3  11   9        0.47       -0.21      0.61 o 
  -2  11   9        0.91       -0.02      0.99 o 
 -11   0  10       73.21       81.55      5.44 o 
 -10   0  10        1.18        2.16      1.12 o 
  -9   0  10        0.70       -0.62      0.81 o 
  -8   0  10       26.26       35.12      1.81 o 
  -7   0  10        4.08        5.01      1.37 o 
  -6   0  10       76.22       73.30      2.57 o 
  -5   0  10       19.98       21.55      2.24 o 
  -4   0  10       24.60       21.05      1.48 o 
  -3   0  10       59.17       64.58      2.53 o 
  -2   0  10        3.96        4.03      0.97 o 
  -1   0  10        4.45        2.87      0.95 o 
   0   0  10        8.04        9.02      1.29 o 
   1   0  10       22.20       21.93      2.45 o 
   2   0  10        1.95        2.82      1.47 o 
 -11   1  10       14.51       15.75      5.62 o 
 -10   1  10        6.22        7.53      1.52 o 
  -9   1  10       17.55       23.76      1.54 o 
  -8   1  10        1.23        1.61      0.57 o 
  -7   1  10        0.60        2.02      0.80 o 
  -6   1  10        0.01       -0.51      0.44 o 
  -5   1  10       13.64       16.11      1.28 o 
  -4   1  10       41.24       43.63      2.45 o 
  -3   1  10        5.42        5.15      0.69 o 
  -2   1  10        0.65       -0.59      0.48 o 
  -1   1  10       12.98       12.73      0.97 o 
   0   1  10        2.57        1.37      0.67 o 
   1   1  10       17.44       16.74      1.32 o 
   2   1  10        4.51        6.99      1.64 o 
   3   1  10        0.00       -0.48      1.36 o 
 -11   2  10        6.35        7.75      1.36 o 
 -10   2  10       10.48       13.29      1.93 o 
  -9   2  10        1.70        2.95      0.84 o 
  -8   2  10       44.63       46.60      2.01 o 
  -7   2  10       14.54       13.92      1.61 o 
  -6   2  10       10.70       12.03      1.00 o 
  -5   2  10       26.30       24.18      1.28 o 
  -4   2  10       29.85       33.92      1.93 o 
  -3   2  10       68.46       73.44      2.17 o 
  -2   2  10       33.75       38.34      1.64 o 
  -1   2  10        0.82        0.40      0.56 o 
   0   2  10        4.78        5.64      0.92 o 
   1   2  10       16.23       15.87      1.81 o 
   2   2  10        0.01       -0.54      0.75 o 
 -11   3  10        5.68        4.07      1.41 o 
 -10   3  10        2.47        1.97      1.12 o 
  -9   3  10        4.89        6.21      1.10 o 
  -8   3  10       24.41       26.54      3.69 o 
  -7   3  10        0.81       -0.06      0.54 o 
  -6   3  10        2.02        1.65      0.66 o 
  -5   3  10       51.11       47.84      1.70 o 
  -4   3  10      111.46      115.06      3.32 o 
  -3   3  10        6.92        6.04      1.16 o 
  -2   3  10        0.00        0.27      0.57 o 
  -1   3  10        0.07       -0.60      0.92 o 
   0   3  10        0.95        0.98      0.94 o 
   1   3  10        9.86       12.50      1.96 o 
   2   3  10        0.89        1.22      0.89 o 
 -10   4  10        0.12        1.02      0.75 o 
  -9   4  10        0.00        0.91      0.70 o 
  -8   4  10        0.02        0.25      1.09 o 
  -7   4  10       18.73       19.39      1.64 o 
  -6   4  10       17.36       16.29      2.46 o 
  -5   4  10        9.85       11.20      0.96 o 
  -4   4  10        8.43        9.49      0.93 o 
  -3   4  10       11.01       15.38      1.27 o 
  -2   4  10        1.90        1.78      0.65 o 
  -1   4  10        0.10        0.19      0.59 o 
   0   4  10        0.85        0.10      0.65 o 
   1   4  10        8.62        7.77      1.14 o 
   2   4  10        1.01        0.50      0.75 o 
 -10   5  10        2.92        3.39      1.12 o 
  -9   5  10        1.23        1.36      0.78 o 
  -8   5  10       13.53       16.89      2.49 o 
  -7   5  10        1.06        1.40      0.73 o 
  -6   5  10       12.43       13.01      1.45 o 
  -5   5  10       12.64       12.96      1.43 o 
  -4   5  10       43.98       45.11      1.69 o 
  -3   5  10        4.16        3.60      0.75 o 
  -2   5  10        0.02        0.85      0.59 o 
  -1   5  10       10.06        8.42      1.01 o 
   0   5  10        0.32       -0.03      0.63 o 
   1   5  10        0.00        0.09      0.64 o 
   2   5  10        3.74        1.93      0.93 o 
 -10   6  10        0.64        0.65      0.79 o 
  -9   6  10        0.00        0.96      1.20 o 
  -8   6  10        4.33        4.10      1.03 o 
  -7   6  10        1.15        0.39      0.75 o 
  -6   6  10        7.29        8.39      1.29 o 
  -5   6  10       14.54       13.82      1.49 o 
  -4   6  10        6.05        6.18      1.20 o 
  -3   6  10        4.02        4.37      0.79 o 
  -2   6  10        9.36        9.32      1.01 o 
  -1   6  10        1.14        0.90      0.64 o 
   0   6  10       17.54       16.45      1.41 o 
   1   6  10        1.62        1.20      0.75 o 
  -9   7  10        0.07       -0.54      1.02 o 
  -8   7  10        1.02        1.99      0.97 o 
  -7   7  10        3.09        4.39      1.16 o 
  -6   7  10        9.17        9.12      1.34 o 
  -5   7  10        0.14       -0.78      0.70 o 
  -4   7  10       18.65       17.69      1.68 o 
  -3   7  10        0.05        0.84      0.86 o 
  -2   7  10       13.97       15.24      1.65 o 
  -1   7  10       23.79       20.40      2.69 o 
   0   7  10        1.80        1.47      0.73 o 
   1   7  10        5.21        5.03      1.04 o 
  -8   8  10        0.47       -0.30      0.88 o 
  -7   8  10        2.74        1.81      1.38 o 
  -6   8  10        1.03        2.19      1.08 o 
  -5   8  10        0.52        0.04      0.98 o 
  -4   8  10        9.07        7.26      1.36 o 
  -3   8  10        5.23        4.00      1.17 o 
  -2   8  10       25.39       24.78      2.03 o 
  -1   8  10        0.73        1.59      1.31 o 
   0   8  10       11.25       10.45      1.15 o 
  -7   9  10       14.07       16.77      1.80 o 
  -6   9  10        3.79        4.43      1.96 o 
  -5   9  10        2.07        3.44      1.14 o 
  -4   9  10        0.53       -1.14      0.76 o 
  -3   9  10        3.11        3.24      1.22 o 
  -2   9  10        3.68        3.50      1.20 o 
  -1   9  10        0.83       -0.55      0.99 o 
  -5  10  10        3.67        2.32      1.19 o 
  -4  10  10        0.99        0.87      1.03 o 
  -3  10  10        0.12       -1.47      0.98 o 
  -9   1  11        1.59        2.78      1.23 o 
  -8   1  11        3.91        4.85      0.81 o 
  -7   1  11        0.37        1.14      0.53 o 
  -6   1  11       36.43       38.21      1.58 o 
  -5   1  11        0.10        0.82      0.55 o 
  -4   1  11        8.90       10.48      1.02 o 
  -3   1  11        3.15        3.27      0.79 o 
  -2   1  11        9.45        8.36      1.02 o 
  -1   1  11        7.32        6.00      1.49 o 
   0   1  11        0.74        1.66      1.18 o 
   1   1  11        0.05        1.83      0.99 o 
 -10   2  11        0.45        1.85      1.02 o 
  -9   2  11        0.43        0.22      0.67 o 
  -8   2  11        0.03        0.67      0.68 o 
  -7   2  11       51.26       54.75      1.93 o 
  -6   2  11       39.01       36.65      1.56 o 
  -5   2  11        6.94        8.06      0.91 o 
  -4   2  11       15.83       18.51      2.63 o 
  -3   2  11       44.89       46.78      2.38 o 
  -2   2  11        3.39        5.52      0.93 o 
  -1   2  11        0.26        0.81      0.71 o 
   0   2  11        0.61       -0.17      0.74 o 
   1   2  11        4.24        6.33      1.79 o 
 -10   3  11        0.28        0.46      0.96 o 
  -9   3  11        1.74        0.65      0.74 o 
  -8   3  11       11.43       13.29      1.48 o 
  -7   3  11        1.18        0.46      0.72 o 
  -6   3  11        9.93       11.78      1.03 o 
  -5   3  11        0.57        1.29      0.57 o 
  -4   3  11       15.21       17.63      1.38 o 
  -3   3  11        0.08        0.71      0.63 o 
  -2   3  11        0.65       -0.06      0.61 o 
  -1   3  11        7.32        9.54      1.12 o 
   0   3  11        5.16        3.54      0.94 o 
  -9   4  11        0.69        1.20      0.87 o 
  -8   4  11        2.17        1.62      1.47 o 
  -7   4  11       28.04       29.56      3.18 o 
  -6   4  11       25.25       24.50      1.83 o 
  -5   4  11        2.13        3.20      0.62 o 
  -4   4  11        3.15        2.51      0.86 o 
  -3   4  11       25.04       24.43      1.40 o 
  -2   4  11        4.88        5.50      0.95 o 
  -1   4  11        0.07       -0.05      0.67 o 
   0   4  11        1.66       -0.24      0.83 o 
  -9   5  11       12.22       15.88      1.74 o 
  -8   5  11        2.49        3.62      1.06 o 
  -7   5  11        2.66        4.16      1.06 o 
  -6   5  11        0.29        0.12      0.75 o 
  -5   5  11        4.92        5.29      2.14 o 
  -4   5  11        1.77        2.25      0.73 o 
  -3   5  11        3.72        3.28      0.79 o 
  -2   5  11        1.78        1.12      0.75 o 
  -1   5  11        5.56        4.42      1.18 o 
   0   5  11        2.95        4.78      0.96 o 
  -8   6  11        2.13        4.06      1.17 o 
  -7   6  11        0.00        0.01      0.75 o 
  -6   6  11        4.70        9.34      2.18 o 
  -5   6  11       12.41       12.57      1.51 o 
  -4   6  11       12.02       12.36      1.53 o 
  -3   6  11       12.23       10.68      1.51 o 
  -2   6  11        1.63        0.76      0.90 o 
  -1   6  11        5.11        4.07      1.20 o 
  -7   7  11        0.01        0.45      0.92 o 
  -6   7  11        5.81        5.65      1.28 o 
  -5   7  11        0.00        1.21      0.99 o 
  -4   7  11        1.87        2.51      1.08 o 
  -3   7  11        3.86        5.05      1.29 o 
  -2   7  11        7.55        5.18      1.35 o 
  -6   8  11        1.70        3.30      1.22 o 
  -5   8  11       13.75       13.61      1.70 o 
  -4   8  11       12.26       12.08      1.61 o 
  -3   8  11        2.15        1.33      1.11 o 
  -9   0  12       49.29       65.89      3.76 o 
  -8   0  12       19.84       22.91      2.43 o 
  -7   0  12        0.29       -0.12      1.06 o 
  -6   0  12        9.82       10.84      1.81 o 
  -5   0  12        1.19        2.49      1.27 o 
  -4   0  12        9.63       12.57      1.97 o 
  -3   0  12        0.07        0.98      1.16 o 
  -2   0  12        0.01       -0.23      1.14 o 
  -1   0  12        1.20        1.60      1.35 o 
  -9   1  12        0.05        0.02      1.23 o 
  -8   1  12        6.01       10.22      1.27 o 
  -7   1  12        1.76        2.23      0.86 o 
  -6   1  12        0.82        2.03      0.85 o 
  -5   1  12        1.71        0.62      0.73 o 
  -4   1  12        0.03        0.37      0.89 o 
  -3   1  12        0.02       -0.44      0.70 o 
  -2   1  12        0.99       -0.76      0.63 o 
  -8   2  12        4.01        5.20      1.11 o 
  -7   2  12        0.69        1.64      0.81 o 
  -6   2  12        0.91        0.99      0.63 o 
  -5   2  12       11.68       12.65      1.79 o 
  -4   2  12        3.28        3.50      0.84 o 
  -3   2  12       13.36       11.38      1.20 o 
  -2   2  12        5.81        3.89      1.09 o 
  -8   3  12        2.54        5.57      1.20 o 
  -7   3  12        0.18       -0.73      1.59 o 
  -6   3  12        3.08        2.43      0.74 o 
  -5   3  12       41.19       38.66      1.72 o 
  -4   3  12        8.67        9.52      1.13 o 
  -3   3  12        4.56        4.76      1.00 o 
  -2   3  12       25.41       26.24      3.29 o 
  -7   4  12        3.82        4.54      1.15 o 
  -6   4  12        0.02       -0.66      0.80 o 
  -5   4  12        7.91        6.90      1.34 o 
  -4   4  12        3.37        4.79      0.91 o 
  -3   4  12        0.10        0.64      0.71 o 
  -6   5  12        5.15        6.11      1.32 o 
  -5   5  12        6.90        8.45      2.60 o 
  -4   5  12        0.70       -1.19      0.95 o 
                                                 
